# Supplementary material for: Dysregulation of heterochromatin caused by genomic structural variants may be central to autism spectrum disorder
Source: Front Mol Neurosci. 2025 Jun 19;18:1553575. doi: 10.3389/fnmol.2025.1553575 (PMC12222210; doi:10.3389/fnmol.2025.1553575)
Supplement: Supplementary file 1 [file Table_1.xlsx]

## Sheet: Contents
	Table		Contents
	S1		2468 ASD specific SV-tagging SNPs from Kainer et al. 2023
	S2a		1041 SNPs > 0.15 in both groups and their annotations
	S2b		788 of the 1041 SNPs assigned to a genomic feature
	S3a		Test results for enrichment of ASD-SVs in heterochromatin
	S3b		Test results for enrichment of ASD-SVs based on Histone Marks
	S4		Test results for enrichment of ASD-SVs in RepeatMask
	S5		Test results for enrichment of ASD-SVs among different categories within RepeatMask
	S6		Test results for enrichment of ASD-SVs in eQTLs from GTEx, ORegAnno, and CpG databases
	S7		Test results for enrichment of ASD-SVs in GTEx by tissue
	S8		Test results for enrichment of ASD-SVs in ReMap
	S9		Gene Ontology of genes found in dense heterochromatin compared to eurchromatin
	S10		Gene Ontology enrichment for ASD-SVs that overlap SATB1, SUSF9, and NUP98-HOXA9
	S11		ASD-SVs in chromatin modifying complexes from Kainer et la. 2023
	S12		Upset plot for SVs in retinal ganglion associated genes identified in Gene Ontology
	S13		Upset plot for SVs in olfactory development associated genes identified in Gene Ontology
	S14		Upset plot for SVs in glutamate signaling genes identified in Gene Ontology

## Sheet: S1
Table S1. 2468 ASD specific SV-tagging SNPs from Kainer et al. 2023. Numbers show frequency in cohort
	SNP		Miami		AGPC
	rs1389704		0.29		0.22
	rs6536751		0.16		0.17
	rs17044898		0.15		0.17
	rs1034076		0.17		0.2
	rs4675965		0.22		0.2
	rs7787574		0.41		0.56
	rs10243009		0.32		0.32
	rs1537732		0.31		0.34
	rs1368655		0.31		0.26
	rs2279796		0.21		0.15
	rs4148743		0.26		0.5
	rs502570		0.15		0.18
	rs4148389		0.28		0.24
	rs843339		0.32		0.26
	rs11716316		0.18		0.17
	rs7406197		0.37		0.22
	rs2023761		0.16		0.15
	rs12647596		0.21		0.31
	rs7788618		0.26		0.18
	rs6845600		0.31		0.31
	rs9807064		0.18		0.21
	rs12718990		0.17		0.49
	rs7807759		0.2		0.17
	rs11654423		0.16		0.17
	rs7255960		0.16		0.52
	rs11078296		0.25		0.27
	rs10491522		0.19		0.25
	rs7797117		0.33		0.57
	rs4721778		0.22		0.3
	rs7811258		0.34		0.31
	rs1861208		0.26		0.35
	rs165801		0.24		0.15
	rs2287061		0.15		0.2
	rs2901789		0.31		0.32
	rs2217861		0.15		0.52
	rs6545205		0.29		0.32
	rs4971739		0.22		0.28
	rs1155425		0.15		0.17
	rs9925256		0.18		0.17
	rs1493895		0.37		0.35
	rs2909433		0.16		0.16
	rs263883		0.19		0.19
	rs2901801		0.23		0.22
	rs1363874		0.18		0.2
	rs237677		0.21		0.2
	rs161426		0.27		0.2
	rs10246819		0.24		0.2
	rs7497457		0.28		0.41
	rs11050181		0.23		0.43
	rs10954490		0.28		0.23
	rs10051288		0.2		0.18
	rs8111184		0.18		0.32
	rs35209910		0.33		0.26
	rs2848845		0.29		0.34
	rs757634		0.3		0.29
	rs6741589		0.17		0.19
	rs13251770		0.22		0.26
	rs700646		0.18		0.25
	rs12712421		0.37		0.3
	rs2567446		0.28		0.41
	rs12369175		0.24		0.24
	rs35731258		0.19		0.25
	rs12966646		0.16		0.16
	rs11748811		0.27		0.23
	rs10002222		0.24		0.26
	rs1050567		0.21		0.24
	rs2176696		0.25		0.43
	rs323781		0.22		0.23
	rs1230154		0.22		0.33
	rs12547271		0.23		0.59
	rs4468831		0.24		0.19
	rs4674529		0.22		0.27
	rs11040803		0.25		0.3
	rs2017235		0.19		0.17
	rs13253583		0.17		0.16
	rs11048476		0.23		0.21
	rs11735138		0.19		0.24
	rs6581987		0.21		0.2
	rs1798099		0.17		0.26
	rs6486532		0.2		0.17
	rs1532865		0.33		0.34
	rs814376		0.32		0.47
	rs4834519		0.18		0.2
	rs2707839		0.3		0.24
	rs13276142		0.2		0.23
	rs2257185		0.29		0.31
	rs11079750		0.2		0.35
	rs1867411		0.61		0.86
	rs6795313		0.31		0.27
	rs4634530		0.19		0.26
	rs7801659		0.19		0.23
	rs10228086		0.37		0.21
	rs1529096		0.31		0.35
	rs17065006		0.22		0.2
	rs7970739		0.18		0.16
	rs7626305		0.2		0.27
	rs1256997		0.31		0.35
	rs7793367		0.3		0.61
	rs9838674		0.26		0.25
	rs17029215		0.15		0.16
	rs10858939		0.27		0.5
	rs1968730		0.24		0.3
	rs1144578		0.24		0.28
	rs1680488		0.2		0.17
	rs1482436		0.23		0.23
	rs11116247		0.33		0.19
	rs1823874		0.26		0.33
	rs1873116		0.27		0.2
	rs7174538		0.15		0.15
	rs1583123		0.19		0.23
	rs10068891		0.33		0.19
	rs7247982		0.2		0.22
	rs8062999		0.2		0.25
	rs3915080		0.29		0.22
	rs12095069		0.36		0.35
	rs7545733		0.24		0.26
	rs10264888		0.15		0.26
	rs4091445		0.2		0.32
	rs3775202		0.33		0.31
	rs7557479		0.19		0.28
	rs6419984		0.17		0.25
	rs12617251		0.23		0.3
	rs1156440		0.21		0.23
	rs349300		0.34		0.22
	rs2323305		0.31		0.31
	rs10029613		0.27		0.18
	rs6817266		0.16		0.23
	rs872182		0.22		0.28
	rs12649165		0.18		0.23
	rs12519363		0.19		0.27
	rs425223		0.22		0.15
	rs7644744		0.26		0.2
	rs8065114		0.3		0.29
	rs2197692		0.18		0.18
	rs12656368		0.3		0.53
	rs4700765		0.18		0.24
	rs4365863		0.28		0.5
	rs4869260		0.24		0.35
	rs4104504		0.35		0.49
	rs1589860		0.18		0.19
	rs11945951		0.21		0.18
	rs13430688		0.19		0.47
	rs3103067		0.23		0.24
	rs6831614		0.28		0.31
	rs9843580		0.26		0.49
	rs2214093		0.3		0.3
	rs4605372		0.28		0.34
	rs4475223		0.22		0.24
	rs12653574		0.32		0.37
	rs4923849		0.51		0.56
	rs677595		0.2		0.23
	rs3886594		0.23		0.18
	rs11635853		0.18		0.16
	rs9871240		0.17		0.21
	rs7102702		0.27		0.37
	rs902845		0.21		0.21
	rs719704		0.28		0.22
	rs1492170		0.2		0.23
	rs7305114		0.24		0.48
	rs1355153		0.15		0.37
	rs17056626		0.25		0.18
	rs11782630		0.29		0.21
	rs219605		0.34		0.3
	rs34327383		0.25		0.24
	rs2239760		0.17		0.19
	rs3809827		0.21		0.19
	rs13062518		0.17		0.2
	rs7856222		0.2		0.19
	rs9908955		0.31		0.38
	rs6904345		0.26		0.21
	rs6756107		0.2		0.16
	rs7305798		0.16		0.4
	rs831541		0.31		0.22
	rs1051251		0.31		0.32
	rs3820716		0.32		0.27
	rs6545388		0.15		0.2
	rs6474162		0.19		0.22
	rs274538		0.21		0.28
	rs11630236		0.25		0.38
	rs7177699		0.31		0.33
	rs7650709		0.31		0.32
	rs4843156		0.25		0.15
	rs1007147		0.25		0.24
	rs1932620		0.21		0.2
	rs11131324		0.17		0.17
	rs6822041		0.21		0.16
	rs10027782		0.2		0.16
	rs618355		0.16		0.16
	rs6422708		0.23		0.23
	rs10762606		0.15		0.18
	rs2831847		0.22		0.17
	rs1121078		0.24		0.22
	rs4478172		0.24		0.32
	rs7946262		0.22		0.18
	rs1061968		0.17		0.29
	rs874668		0.36		0.27
	rs6575589		0.28		0.23
	rs17098990		0.3		0.18
	rs756647		0.18		0.33
	rs7237030		0.24		0.16
	rs2096421		0.2		0.54
	rs4881394		0.29		0.3
	rs730865		0.25		0.31
	rs549287		0.33		0.46
	rs4236176		0.16		0.18
	rs11908690		0.26		0.15
	rs4714735		0.22		0.29
	rs17598811		0.28		0.15
	rs6456735		0.15		0.17
	rs6571746		0.33		0.31
	rs3812105		0.19		0.17
	rs9402383		0.23		0.26
	rs7695386		0.17		0.18
	rs2419931		0.18		0.19
	rs3766387		0.15		0.21
	rs4706317		0.17		0.19
	rs12092383		0.32		0.45
	rs11163585		0.24		0.27
	rs7983971		0.28		0.49
	rs943879		0.36		0.27
	rs1855581		0.18		0.17
	rs591426		0.24		0.29
	rs1359652		0.29		0.28
	rs6941766		0.38		0.26
	rs9406114		0.34		0.42
	rs7028384		0.22		0.23
	rs6584899		0.33		0.16
	rs3799330		0.22		0.25
	rs4142493		0.2		0.19
	rs7552451		0.18		0.21
	rs1977255		0.35		0.37
	rs5016964		0.17		0.16
	rs1268066		0.22		0.26
	rs7152211		0.18		0.54
	rs2022896		0.36		0.28
	rs10135644		0.2		0.27
	rs1339171		0.33		0.3
	rs3095426		0.17		0.21
	rs12719823		0.18		0.25
	rs6905201		0.38		0.57
	rs12563435		0.32		0.21
	rs2642627		0.33		0.27
	rs12001680		0.22		0.32
	rs1950031		0.22		0.23
	rs8182245		0.32		0.29
	rs1450275		0.22		0.27
	rs29332		0.22		0.15
	rs2414865		0.18		0.22
	rs4120127		0.15		0.16
	rs442144		0.26		0.31
	rs405858		0.2		0.19
	rs6510271		0.18		0.17
	rs2455829		0.19		0.22
	rs1200826		0.17		0.48
	rs10928318		0.28		0.15
	rs7792162		0.26		0.22
	rs41962		0.19		0.18
	rs993290		0.18		0.17
	rs10267938		0.15		0.16
	rs41914		0.16		0.15
	rs1492254		0.24		0.26
	rs114771		0.18		0.24
	rs12494028		0.16		0.15
	rs10835043		0.26		0.24
	rs968770		0.26		0.23
	rs7958429		0.15		0.2
	rs10906953		0.18		0.21
	rs4405979		0.23		0.18
	rs3824247		0.34		0.42
	rs1545539		0.26		0.22
	rs2287013		0.28		0.43
	rs2249221		0.22		0.24
	rs731059		0.23		0.23
	rs6003620		0.18		0.35
	rs2827308		0.23		0.21
	rs9984212		0.15		0.5
	rs12281485		0.22		0.17
	rs1711410		0.33		0.31
	rs4796972		0.23		0.18
	rs9983190		0.16		0.41
	rs17245368		0.21		0.18
	rs2830230		0.22		0.28
	rs4938101		0.15		0.37
	rs4459331		0.2		0.32
	rs11220823		0.18		0.15
	rs2375031		0.18		0.21
	rs2851642		0.17		0.16
	rs4275647		0.18		0.17
	rs12256105		0.23		0.18
	rs2025776		0.17		0.18
	rs12964804		0.31		0.26
	rs9287350		0.3		0.27
	rs2279815		0.16		0.22
	rs2161095		0.26		0.26
	rs2059404		0.26		0.25
	rs12232842		0.17		0.31
	rs7155580		0.18		0.16
	rs7898352		0.25		0.22
	rs1955633		0.18		0.18
	rs4619915		0.24		0.21
	rs6748579		0.15		0.16
	rs2883392		0.17		0.39
	rs2969490		0.16		0.17
	rs1888288		0.23		0.24
	rs4911093		0.29		0.45
	rs12709667		0.35		0.35
	rs1693675		0.18		0.23
	rs10501394		0.29		0.27
	rs2062354		0.29		0.48
	rs3811829		0.31		0.3
	rs997559		0.21		0.32
	rs752569		0.15		0.16
	rs11197293		0.2		0.21
	rs497552		0.35		0.64
	rs265541		0.2		0.15
	rs2031902		0.21		0.18
	rs7829782		0.24		0.25
	rs4984814		0.31		0.46
	rs1962383		0.2		0.51
	rs2927477		0.22		0.32
	rs7803102		0.16		0.28
	rs8078607		0.26		0.2
	rs2870020		0.34		0.4
	rs11047702		0.2		0.17
	rs6945362		0.23		0.38
	rs10419334		0.17		0.2
	rs4767870		0.24		0.2
	rs1047826		0.37		0.41
	rs6928832		0.2		0.29
	rs546220		0.2		0.24
	rs1952347		0.21		0.3
	rs2413115		0.24		0.33
	rs3784227		0.16		0.52
	rs7160272		0.22		0.41
	rs6681246		0.2		0.22
	rs13339986		0.27		0.22
	rs8637		0.21		0.17
	rs2028976		0.16		0.2
	rs7770868		0.19		0.37
	rs172894		0.3		0.22
	rs35325227		0.29		0.35
	rs1472296		0.21		0.31
	rs11737539		0.31		0.39
	rs3747007		0.2		0.29
	rs1552641		0.27		0.3
	rs3210749		0.2		0.55
	rs1905655		0.23		0.18
	rs6569499		0.27		0.27
	rs4714020		0.19		0.15
	rs2363279		0.2		0.2
	rs7011931		0.34		0.36
	rs2584806		0.17		0.32
	rs8112821		0.22		0.17
	rs312475		0.16		0.29
	rs136817		0.25		0.17
	rs11579279		0.28		0.26
	rs10954668		0.36		0.26
	rs4732424		0.19		0.24
	rs4072628		0.27		0.33
	rs4597099		0.19		0.19
	rs10866054		0.15		0.25
	rs4335437		0.15		0.47
	rs8076383		0.22		0.3
	rs11120900		0.29		0.65
	rs7616406		0.33		0.22
	rs10421863		0.16		0.18
	rs10843822		0.23		0.22
	rs6456469		0.19		0.26
	rs2182997		0.21		0.22
	rs16885931		0.2		0.15
	rs6085588		0.19		0.27
	rs480496		0.25		0.27
	rs11079808		0.34		0.46
	rs4558500		0.26		0.22
	rs6590113		0.3		0.31
	rs8105430		0.22		0.3
	rs352849		0.23		0.35
	rs9546897		0.26		0.22
	rs2987065		0.18		0.29
	rs2794632		0.19		0.22
	rs10756677		0.15		0.16
	rs12119479		0.22		0.23
	rs516348		0.23		0.23
	rs1335987		0.42		0.33
	rs4558175		0.22		0.23
	rs918852		0.19		0.17
	rs159313		0.24		0.33
	rs10856957		0.16		0.17
	rs710764		0.23		0.27
	rs2025577		0.26		0.22
	rs1044282		0.32		0.21
	rs17736823		0.19		0.15
	rs2681411		0.17		0.17
	rs7516666		0.18		0.23
	rs2906128		0.17		0.23
	rs13099560		0.22		0.22
	rs2549012		0.22		0.15
	rs4320220		0.22		0.24
	rs4783262		0.16		0.25
	rs3886489		0.17		0.21
	rs979933		0.28		0.31
	rs12449852		0.19		0.25
	rs9769479		0.27		0.41
	rs10276047		0.21		0.19
	rs7571046		0.25		0.26
	rs12042887		0.25		0.29
	rs4383853		0.2		0.17
	rs7919525		0.34		0.43
	rs17591435		0.17		0.15
	rs4969474		0.2		0.48
	rs2018728		0.29		0.15
	rs12026408		0.15		0.27
	rs9992520		0.16		0.34
	rs4076449		0.32		0.33
	rs886853		0.18		0.17
	rs7584086		0.32		0.47
	rs8045055		0.33		0.4
	rs7205804		0.18		0.21
	rs1915837		0.15		0.29
	rs13108385		0.23		0.22
	rs1544672		0.33		0.36
	rs2111946		0.15		0.24
	rs1558976		0.16		0.21
	rs1869558		0.19		0.19
	rs330422		0.15		0.15
	rs12714190		0.28		0.65
	rs1704922		0.27		0.28
	rs1704924		0.24		0.27
	rs312146		0.19		0.19
	rs7613347		0.15		0.35
	rs2163842		0.28		0.55
	rs11053507		0.32		0.39
	rs7313284		0.3		0.27
	rs3100239		0.16		0.24
	rs2279591		0.23		0.23
	rs3773778		0.32		0.35
	rs6993369		0.22		0.3
	rs1362633		0.21		0.21
	rs3769754		0.2		0.31
	rs3784891		0.18		0.28
	rs152139		0.19		0.2
	rs7541415		0.33		0.17
	rs12780116		0.15		0.31
	rs6736547		0.16		0.17
	rs3795472		0.24		0.38
	rs4677399		0.24		0.22
	rs7946770		0.2		0.19
	rs13235449		0.29		0.29
	rs11771889		0.31		0.27
	rs1383011		0.22		0.22
	rs12670868		0.3		0.18
	rs13028876		0.21		0.22
	rs10245210		0.25		0.36
	rs2913779		0.2		0.21
	rs12482177		0.16		0.2
	rs9364078		0.21		0.23
	rs4643195		0.28		0.3
	rs2502822		0.16		0.46
	rs4729575		0.2		0.18
	rs6925344		0.21		0.22
	rs1494948		0.21		0.43
	rs2242237		0.18		0.21
	rs317712		0.2		0.39
	rs1570567		0.26		0.36
	rs10848896		0.15		0.39
	rs6881304		0.15		0.22
	rs11605924		0.27		0.34
	rs6874087		0.19		0.15
	rs2072707		0.44		0.47
	rs13405677		0.17		0.26
	rs2158098		0.29		0.28
	rs11254363		0.2		0.18
	rs780823		0.19		0.15
	rs7209654		0.24		0.36
	rs2384284		0.34		0.31
	rs2001893		0.17		0.18
	rs556528		0.15		0.16
	rs4698921		0.3		0.39
	rs2431686		0.15		0.21
	rs447905		0.19		0.18
	rs12459860		0.23		0.31
	rs11188149		0.16		0.15
	rs4807967		0.18		0.48
	rs4465006		0.2		0.15
	rs6717452		0.18		0.25
	rs12139429		0.23		0.33
	rs821549		0.16		0.18
	rs1721375		0.17		0.25
	rs2162014		0.37		0.36
	rs9304422		0.24		0.32
	rs921880		0.24		0.31
	rs3748308		0.27		0.36
	rs9574740		0.2		0.21
	rs13445		0.15		0.15
	rs16833613		0.33		0.18
	rs1264327		0.29		0.22
	rs10738891		0.17		0.15
	rs7116535		0.22		0.15
	rs7029417		0.19		0.18
	rs12142127		0.33		0.26
	rs2899709		0.2		0.2
	rs1039896		0.19		0.19
	rs38273		0.22		0.26
	rs7784714		0.28		0.22
	rs17167943		0.2		0.18
	rs9525592		0.16		0.16
	rs2351857		0.15		0.25
	rs7209520		0.18		0.19
	rs7690565		0.22		0.35
	rs2043061		0.15		0.18
	rs2165390		0.2		0.19
	rs7947495		0.22		0.36
	rs535467		0.34		0.19
	rs440091		0.27		0.59
	rs12575803		0.26		0.26
	rs2303758		0.18		0.21
	rs581178		0.18		0.21
	rs11081080		0.25		0.22
	rs624253		0.16		0.15
	rs2235112		0.27		0.29
	rs10088569		0.16		0.15
	rs1930502		0.18		0.22
	rs659444		0.15		0.25
	rs10977581		0.21		0.22
	rs6763882		0.22		0.21
	rs2449276		0.15		0.17
	rs7096530		0.22		0.31
	rs10764328		0.15		0.25
	rs17409651		0.17		0.16
	rs2074801		0.19		0.17
	rs2555149		0.17		0.15
	rs2272238		0.17		0.15
	rs17361886		0.27		0.26
	rs4919402		0.26		0.27
	rs2079989		0.17		0.45
	rs10775225		0.36		0.31
	rs1446481		0.22		0.29
	rs1018081		0.2		0.23
	rs10157611		0.22		0.21
	rs7295569		0.4		0.37
	rs2923142		0.16		0.3
	rs276938		0.23		0.22
	rs9982099		0.27		0.35
	rs17636184		0.17		0.15
	rs1384076		0.29		0.18
	rs28565161		0.22		0.24
	rs3100638		0.21		0.16
	rs2279575		0.35		0.39
	rs7340674		0.15		0.17
	rs2291617		0.3		0.25
	rs11639903		0.15		0.29
	rs17272724		0.24		0.16
	rs12155607		0.16		0.28
	rs25978		0.19		0.16
	rs12070677		0.28		0.26
	rs7329302		0.24		0.36
	rs4808812		0.26		0.36
	rs17170842		0.15		0.16
	rs3810313		0.24		0.28
	rs1759842		0.27		0.2
	rs976453		0.15		0.15
	rs758573		0.19		0.18
	rs1596865		0.2		0.18
	rs7780507		0.31		0.26
	rs11921985		0.21		0.22
	rs4637457		0.21		0.24
	rs17344051		0.38		0.51
	rs1821659		0.28		0.27
	rs4597456		0.16		0.22
	rs12468336		0.22		0.19
	rs2068401		0.16		0.17
	rs815448		0.24		0.27
	rs4699965		0.3		0.65
	rs2146712		0.34		0.36
	rs12880534		0.17		0.17
	rs2492375		0.25		0.41
	rs6478998		0.19		0.55
	rs2347637		0.22		0.21
	rs261374		0.18		0.21
	rs2833839		0.27		0.25
	rs6814812		0.18		0.16
	rs7074007		0.24		0.37
	rs6994291		0.22		0.33
	rs12136806		0.22		0.17
	rs9354228		0.29		0.22
	rs1295294		0.24		0.2
	rs1490127		0.32		0.18
	rs11892279		0.23		0.16
	rs4128796		0.35		0.45
	rs689042		0.24		0.26
	rs7142489		0.22		0.23
	rs10259635		0.16		0.15
	rs2537466		0.21		0.27
	rs4501266		0.18		0.26
	rs6837943		0.29		0.23
	rs1444257		0.17		0.17
	rs11909342		0.2		0.35
	rs3766625		0.25		0.15
	rs10519226		0.28		0.23
	rs7589717		0.26		0.28
	rs2189512		0.16		0.23
	rs4554406		0.22		0.16
	rs17200833		0.3		0.26
	rs2166402		0.34		0.27
	rs12631353		0.18		0.16
	rs13206042		0.37		0.24
	rs2121565		0.17		0.2
	rs12922098		0.3		0.24
	rs10022610		0.16		0.18
	rs10985030		0.28		0.31
	rs1516820		0.26		0.43
	rs11084374		0.17		0.52
	rs7103665		0.32		0.25
	rs604185		0.19		0.26
	rs12090769		0.17		0.18
	rs11099862		0.2		0.25
	rs9861551		0.19		0.31
	rs12962805		0.23		0.32
	rs11204947		0.3		0.33
	rs4664585		0.31		0.24
	rs488357		0.21		0.21
	rs202700		0.19		0.18
	rs4775234		0.18		0.32
	rs12090153		0.17		0.19
	rs1733511		0.26		0.3
	rs7039798		0.25		0.3
	rs485705		0.24		0.21
	rs4708633		0.26		0.33
	rs3860912		0.43		0.37
	rs2447032		0.21		0.35
	rs4750416		0.2		0.21
	rs13088684		0.17		0.25
	rs7313202		0.25		0.24
	rs518634		0.18		0.16
	rs7981590		0.25		0.15
	rs10820810		0.21		0.18
	rs4529007		0.35		0.29
	rs12650820		0.27		0.24
	rs13134589		0.15		0.2
	rs4518198		0.2		0.17
	rs7605378		0.21		0.16
	rs529623		0.25		0.24
	rs2085462		0.33		0.71
	rs2137429		0.25		0.34
	rs17000739		0.29		0.18
	rs550270		0.15		0.28
	rs279858		0.19		0.22
	rs9996854		0.17		0.21
	rs209343		0.17		0.18
	rs1551418		0.25		0.36
	rs3098614		0.23		0.26
	rs1469594		0.31		0.17
	rs6855872		0.27		0.28
	rs3748283		0.19		0.27
	rs4764744		0.2		0.19
	rs12738361		0.24		0.21
	rs6833277		0.2		0.21
	rs7080055		0.16		0.2
	rs11930883		0.15		0.17
	rs10887690		0.16		0.22
	rs2007680		0.26		0.22
	rs1034014		0.2		0.16
	rs11209181		0.22		0.26
	rs12459960		0.32		0.18
	rs1814766		0.18		0.29
	rs822478		0.23		0.31
	rs17355300		0.33		0.22
	rs12562496		0.19		0.23
	rs2209827		0.28		0.34
	rs9560918		0.16		0.33
	rs7983117		0.22		0.31
	rs9516137		0.23		0.25
	rs4630398		0.3		0.24
	rs9523736		0.15		0.18
	rs7491547		0.18		0.16
	rs1408208		0.19		0.25
	rs928189		0.19		0.2
	rs543019		0.2		0.17
	rs7160501		0.25		0.24
	rs11014611		0.16		0.25
	rs11818706		0.15		0.25
	rs12471496		0.28		0.32
	rs1590154		0.28		0.39
	rs4547037		0.35		0.48
	rs363517		0.36		0.38
	rs2051449		0.24		0.45
	rs2485521		0.2		0.17
	rs774381		0.24		0.33
	rs13071643		0.38		0.36
	rs10886445		0.28		0.25
	rs1846476		0.21		0.22
	rs345208		0.18		0.29
	rs2108849		0.17		0.36
	rs7192984		0.3		0.33
	rs34759275		0.33		0.2
	rs7818291		0.17		0.18
	rs4691057		0.3		0.4
	rs7289879		0.3		0.34
	rs1506972		0.2		0.17
	rs7935848		0.31		0.16
	rs4076437		0.26		0.16
	rs7188886		0.25		0.18
	rs13136539		0.19		0.24
	rs2647586		0.17		0.16
	rs7742542		0.2		0.27
	rs9261639		0.22		0.26
	rs2517521		0.22		0.19
	rs2596530		0.23		0.38
	rs2596466		0.2		0.19
	rs2898716		0.31		0.37
	rs708127		0.15		0.27
	rs2389992		0.17		0.24
	rs2080504		0.2		0.23
	rs7784001		0.37		0.35
	rs6965038		0.35		0.35
	rs1829517		0.24		0.35
	rs7178111		0.35		0.18
	rs9914195		0.36		0.55
	rs5745709		0.28		0.27
	rs247325		0.15		0.23
	rs3740600		0.24		0.25
	rs2301225		0.2		0.17
	rs2442752		0.16		0.42
	rs6059781		0.15		0.3
	rs4651288		0.22		0.28
	rs914979		0.29		0.2
	rs170485		0.33		0.17
	rs192705		0.15		0.17
	rs10404960		0.27		0.56
	rs12151144		0.24		0.25
	rs2296431		0.15		0.16
	rs10261051		0.31		0.29
	rs930759		0.31		0.16
	rs2236141		0.16		0.21
	rs12192360		0.25		0.22
	rs9968459		0.16		0.17
	rs6854359		0.36		0.34
	rs12134624		0.25		0.24
	rs3764868		0.15		0.16
	rs2780974		0.32		0.38
	rs856055		0.24		0.34
	rs10400673		0.19		0.23
	rs2251687		0.34		0.19
	rs4383556		0.41		0.37
	rs16860235		0.21		0.24
	rs8015375		0.18		0.15
	rs4820285		0.22		0.23
	rs10278451		0.2		0.25
	rs708567		0.16		0.29
	rs887972		0.25		0.21
	rs1024946		0.15		0.18
	rs2227481		0.21		0.21
	rs2074261		0.22		0.23
	rs1443183		0.2		0.15
	rs28570969		0.18		0.2
	rs7254487		0.38		0.34
	rs7162423		0.31		0.41
	rs13271644		0.22		0.33
	rs2787397		0.24		0.2
	rs13434258		0.27		0.38
	rs6487926		0.31		0.31
	rs10843803		0.19		0.15
	rs2317644		0.28		0.32
	rs2595243		0.33		0.66
	rs4808776		0.17		0.18
	rs10244600		0.35		0.46
	rs2052283		0.16		0.25
	rs1125721		0.26		0.39
	rs16860497		0.23		0.19
	rs1978079		0.37		0.31
	rs3087438		0.36		0.24
	rs1984867		0.18		0.18
	rs11658221		0.2		0.24
	rs30118		0.3		0.32
	rs1740695		0.33		0.32
	rs7140970		0.2		0.32
	rs3818176		0.23		0.2
	rs9818111		0.18		0.19
	rs640139		0.3		0.31
	rs10974938		0.27		0.23
	rs1613643		0.22		0.28
	rs1920609		0.17		0.16
	rs12139386		0.39		0.22
	rs13324876		0.21		0.21
	rs893891		0.15		0.18
	rs987303		0.23		0.17
	rs7279771		0.21		0.36
	rs1501569		0.21		0.23
	rs1008842		0.18		0.42
	rs7574878		0.24		0.32
	rs2257130		0.29		0.28
	rs13277242		0.28		0.24
	rs710658		0.27		0.23
	rs214582		0.22		0.2
	rs197160		0.25		0.26
	rs3763651		0.2		0.15
	rs12708703		0.18		0.17
	rs29954		0.19		0.27
	rs11014115		0.29		0.45
	rs3197232		0.27		0.22
	rs724915		0.17		0.18
	rs2288750		0.36		0.17
	rs7769800		0.15		0.27
	rs811115		0.31		0.34
	rs4656203		0.36		0.28
	rs2325566		0.33		0.43
	rs6425258		0.18		0.34
	rs2998139		0.28		0.18
	rs11047901		0.3		0.3
	rs669949		0.24		0.37
	rs1887739		0.18		0.39
	rs2392591		0.15		0.39
	rs7214288		0.36		0.58
	rs12828172		0.29		0.34
	rs7150285		0.18		0.16
	rs7359730		0.32		0.24
	rs1414736		0.21		0.18
	rs2274934		0.22		0.21
	rs2017277		0.33		0.43
	rs7667562		0.17		0.2
	rs619562		0.17		0.2
	rs10939683		0.36		0.43
	rs7634624		0.3		0.21
	rs2219783		0.33		0.34
	rs341926		0.23		0.35
	rs3843752		0.31		0.55
	rs9307811		0.33		0.58
	rs12650765		0.15		0.24
	rs3012169		0.18		0.15
	rs9317737		0.21		0.18
	rs11002470		0.35		0.15
	rs4943731		0.28		0.37
	rs3856834		0.37		0.49
	rs1374690		0.25		0.38
	rs1554115		0.36		0.66
	rs1381342		0.2		0.57
	rs1837781		0.23		0.35
	rs12648730		0.27		0.39
	rs4953208		0.16		0.16
	rs12768819		0.16		0.18
	rs4897743		0.19		0.28
	rs716399		0.17		0.19
	rs1606082		0.25		0.22
	rs1529006		0.27		0.41
	rs1495058		0.15		0.19
	rs1923240		0.19		0.17
	rs1352574		0.25		0.29
	rs4529127		0.2		0.2
	rs2635302		0.16		0.16
	rs6067967		0.2		0.16
	rs11177971		0.2		0.27
	rs10837703		0.21		0.33
	rs17833464		0.15		0.2
	rs883924		0.21		0.21
	rs6063820		0.15		0.28
	rs4818992		0.38		0.24
	rs12882153		0.25		0.16
	rs2829451		0.16		0.18
	rs9661920		0.15		0.31
	rs6014765		0.31		0.27
	rs10800962		0.29		0.31
	rs7602687		0.17		0.19
	rs10928943		0.23		0.46
	rs266180		0.22		0.22
	rs2187545		0.24		0.25
	rs295910		0.18		0.57
	rs6548800		0.18		0.24
	rs4615045		0.16		0.21
	rs1874455		0.17		0.22
	rs340671		0.16		0.18
	rs10517706		0.22		0.24
	rs10073989		0.27		0.23
	rs12519026		0.18		0.2
	rs12910407		0.22		0.3
	rs11632862		0.27		0.37
	rs2800846		0.24		0.44
	rs2332572		0.24		0.22
	rs1280678		0.26		0.25
	rs731938		0.21		0.27
	rs10878629		0.21		0.42
	rs6447908		0.35		0.37
	rs11938322		0.31		0.16
	rs17558901		0.2		0.2
	rs10026106		0.39		0.31
	rs985270		0.15		0.19
	rs4240256		0.16		0.24
	rs1337542		0.21		0.19
	rs2043238		0.2		0.27
	rs11943040		0.35		0.46
	rs9646268		0.26		0.49
	rs2875366		0.25		0.15
	rs4984705		0.18		0.24
	rs6605313		0.3		0.16
	rs2169989		0.32		0.24
	rs10771218		0.2		0.2
	rs16912030		0.17		0.24
	rs2261565		0.21		0.21
	rs2504921		0.27		0.31
	rs10980653		0.28		0.27
	rs9818873		0.29		0.42
	rs8003822		0.32		0.34
	rs1957862		0.34		0.31
	rs10762726		0.17		0.28
	rs6712429		0.16		0.2
	rs638051		0.26		0.16
	rs1288493		0.23		0.18
	rs3750764		0.15		0.19
	rs1926005		0.26		0.31
	rs11897862		0.16		0.22
	rs12486767		0.15		0.19
	rs12713881		0.31		0.23
	rs6772113		0.22		0.2
	rs2071590		0.21		0.21
	rs7746665		0.23		0.28
	rs11083725		0.46		0.51
	rs1800973		0.22		0.19
	rs11782092		0.21		0.3
	rs3114438		0.23		0.28
	rs2423954		0.17		0.15
	rs2302442		0.21		0.29
	rs991259		0.15		0.23
	rs2038769		0.32		0.3
	rs3767793		0.16		0.33
	rs2053964		0.24		0.3
	rs12727507		0.18		0.18
	rs2058618		0.26		0.19
	rs4775994		0.18		0.19
	rs482748		0.16		0.16
	rs2034269		0.24		0.28
	rs9653191		0.21		0.24
	rs566102		0.27		0.27
	rs17334388		0.18		0.18
	rs2912063		0.2		0.18
	rs2936517		0.18		0.28
	rs469942		0.31		0.57
	rs469844		0.21		0.22
	rs7155342		0.37		0.33
	rs1952219		0.24		0.32
	rs10483568		0.16		0.17
	rs11707159		0.18		0.29
	rs784289		0.19		0.22
	rs10774844		0.27		0.15
	rs7181542		0.31		0.51
	rs702847		0.18		0.24
	rs6942739		0.29		0.3
	rs758297		0.18		0.18
	rs13013988		0.21		0.24
	rs3976523		0.29		0.51
	rs3754870		0.22		0.17
	rs2053014		0.2		0.23
	rs9333445		0.25		0.29
	rs12433610		0.26		0.24
	rs13382495		0.15		0.2
	rs673323		0.33		0.34
	rs1540187		0.2		0.22
	rs6757208		0.27		0.21
	rs4706393		0.2		0.21
	rs2823785		0.24		0.22
	rs7410764		0.17		0.19
	rs8103466		0.29		0.25
	rs1436426		0.35		0.22
	rs10112908		0.22		0.27
	rs1800373		0.17		0.33
	rs924169		0.19		0.21
	rs4648829		0.35		0.38
	rs9385601		0.33		0.44
	rs3744139		0.17		0.17
	rs222908		0.16		0.5
	rs499952		0.28		0.35
	rs4907340		0.17		0.18
	rs2246717		0.15		0.16
	rs7670157		0.22		0.39
	rs12188871		0.29		0.33
	rs3761648		0.15		0.18
	rs1930449		0.22		0.19
	rs10504524		0.18		0.22
	rs9912487		0.17		0.23
	rs11175757		0.3		0.26
	rs1370942		0.18		0.18
	rs9322288		0.15		0.21
	rs5763645		0.21		0.53
	rs2189802		0.31		0.4
	rs3768141		0.17		0.22
	rs2530701		0.33		0.28
	rs3822163		0.15		0.18
	rs7103126		0.15		0.27
	rs820341		0.2		0.17
	rs1856281		0.35		0.34
	rs1856280		0.28		0.28
	rs1556809		0.16		0.17
	rs9890030		0.2		0.2
	rs2285201		0.23		0.26
	rs883223		0.18		0.27
	rs4777484		0.18		0.45
	rs2235123		0.16		0.15
	rs2554040		0.15		0.16
	rs1588896		0.21		0.18
	rs11720995		0.18		0.17
	rs11171951		0.15		0.28
	rs740561		0.32		0.36
	rs7982539		0.34		0.37
	rs322461		0.61		0.56
	rs967392		0.32		0.33
	rs2826833		0.3		0.5
	rs13424612		0.19		0.16
	rs7250233		0.18		0.36
	rs10167358		0.22		0.41
	rs13082251		0.21		0.16
	rs1194265		0.33		0.32
	rs6800866		0.15		0.19
	rs2656804		0.21		0.18
	rs2952991		0.24		0.36
	rs8049728		0.18		0.3
	rs13329844		0.21		0.17
	rs228835		0.2		0.15
	rs296956		0.33		0.15
	rs1387910		0.39		0.43
	rs1923726		0.15		0.19
	rs1337871		0.18		0.15
	rs852286		0.19		0.19
	rs1362956		0.22		0.22
	rs2868047		0.15		0.3
	rs377459		0.23		0.2
	rs3849045		0.26		0.31
	rs3766077		0.15		0.15
	rs10069201		0.23		0.17
	rs9995474		0.19		0.31
	rs3760227		0.15		0.16
	rs17669601		0.24		0.32
	rs9953289		0.28		0.3
	rs9675709		0.29		0.15
	rs7816205		0.24		0.17
	rs2289123		0.17		0.22
	rs3862356		0.18		0.2
	rs1333939		0.22		0.61
	rs13082444		0.15		0.49
	rs323928		0.17		0.19
	rs11879501		0.16		0.49
	rs1402397		0.23		0.27
	rs4733269		0.36		0.34
	rs2111067		0.22		0.18
	rs7161543		0.28		0.29
	rs6574453		0.15		0.15
	rs11222906		0.18		0.15
	rs4915019		0.26		0.26
	rs1641769		0.15		0.26
	rs12746009		0.24		0.24
	rs10901356		0.24		0.25
	rs9479810		0.29		0.32
	rs1561139		0.23		0.42
	rs4654013		0.26		0.22
	rs1839147		0.35		0.35
	rs2181418		0.16		0.2
	rs2268307		0.21		0.27
	rs2088335		0.2		0.36
	rs11223106		0.33		0.27
	rs2917570		0.16		0.21
	rs9296584		0.15		0.16
	rs1983227		0.17		0.26
	rs12317925		0.2		0.18
	rs11868916		0.17		0.19
	rs6464573		0.21		0.5
	rs1419634		0.15		0.37
	rs1362064		0.19		0.23
	rs11227874		0.27		0.28
	rs13016512		0.27		0.32
	rs12705189		0.17		0.25
	rs7980062		0.31		0.42
	rs2887451		0.18		0.2
	rs709998		0.2		0.25
	rs16874737		0.15		0.15
	rs10935840		0.19		0.21
	rs500366		0.22		0.28
	rs4568424		0.25		0.24
	rs2048697		0.26		0.23
	rs1798619		0.21		0.23
	rs6056809		0.3		0.34
	rs2236397		0.19		0.23
	rs2242613		0.23		0.28
	rs4771142		0.24		0.23
	rs256341		0.4		0.29
	rs13162945		0.28		0.25
	rs5764571		0.18		0.16
	rs537916		0.28		0.27
	rs2316539		0.37		0.56
	rs3741194		0.25		0.16
	rs540124		0.23		0.16
	rs12778882		0.16		0.15
	rs10008926		0.15		0.18
	rs9529066		0.32		0.39
	rs9317610		0.27		0.39
	rs4884677		0.23		0.3
	rs2879086		0.15		0.35
	rs17282763		0.28		0.3
	rs9689269		0.18		0.2
	rs6684705		0.25		0.25
	rs1860223		0.16		0.18
	rs12580173		0.18		0.17
	rs1352426		0.29		0.15
	rs7547294		0.22		0.24
	rs2544725		0.17		0.4
	rs260860		0.2		0.19
	rs12468952		0.2		0.33
	rs1152467		0.17		0.15
	rs3821794		0.18		0.21
	rs1150722		0.37		0.25
	rs1060814		0.15		0.15
	rs265425		0.28		0.33
	rs17081271		0.2		0.35
	rs596223		0.2		0.29
	rs1781696		0.19		0.22
	rs9473524		0.22		0.17
	rs5766189		0.26		0.21
	rs1334959		0.19		0.31
	rs4238177		0.23		0.15
	rs1058747		0.31		0.19
	rs3750562		0.21		0.16
	rs2241139		0.19		0.15
	rs7237529		0.23		0.16
	rs11659686		0.29		0.44
	rs13150531		0.22		0.31
	rs7659929		0.17		0.18
	rs1146674		0.25		0.22
	rs12984273		0.22		0.4
	rs1266909		0.2		0.22
	rs6696560		0.29		0.26
	rs10844370		0.21		0.15
	rs5750547		0.17		0.23
	rs3891453		0.18		0.19
	rs2244621		0.17		0.32
	rs3819579		0.15		0.2
	rs3923153		0.17		0.29
	rs4682054		0.22		0.17
	rs1454903		0.17		0.2
	rs11136336		0.35		0.16
	rs7602597		0.32		0.28
	rs2167		0.3		0.35
	rs6915418		0.25		0.18
	rs11695642		0.24		0.56
	rs11121846		0.21		0.37
	rs35607207		0.24		0.28
	rs12488776		0.16		0.19
	rs2358870		0.25		0.28
	rs4679323		0.23		0.22
	rs7788831		0.23		0.31
	rs6694490		0.38		0.4
	rs4558496		0.24		0.28
	rs9321534		0.25		0.24
	rs489056		0.17		0.29
	rs2254149		0.16		0.27
	rs888788		0.34		0.26
	rs3136794		0.35		0.28
	rs3730475		0.18		0.15
	rs6689420		0.2		0.54
	rs2713831		0.22		0.19
	rs2713829		0.15		0.17
	rs2038067		0.44		0.41
	rs12631028		0.22		0.24
	rs759196		0.28		0.31
	rs7221274		0.2		0.22
	rs6065078		0.15		0.31
	rs895192		0.17		0.2
	rs4714652		0.24		0.18
	rs8080		0.15		0.16
	rs7123564		0.2		0.15
	rs586607		0.28		0.17
	rs2455107		0.16		0.16
	rs7970931		0.16		0.51
	rs1057738		0.24		0.36
	rs2538034		0.19		0.55
	rs17115183		0.21		0.29
	rs7895839		0.18		0.27
	rs11969972		0.25		0.27
	rs2839378		0.27		0.36
	rs11723911		0.21		0.18
	rs1524565		0.24		0.28
	rs1582114		0.33		0.21
	rs2855475		0.21		0.2
	rs4934139		0.15		0.18
	rs10490567		0.19		0.19
	rs7516305		0.24		0.18
	rs6482626		0.2		0.32
	rs9472007		0.31		0.29
	rs1473355		0.19		0.23
	rs12549801		0.31		0.57
	rs974404		0.18		0.2
	rs8030802		0.16		0.45
	rs3767742		0.3		0.32
	rs7026388		0.28		0.34
	rs9942952		0.26		0.26
	rs1831033		0.15		0.24
	rs652649		0.16		0.22
	rs10114140		0.3		0.18
	rs1332802		0.24		0.15
	rs2382104		0.18		0.15
	rs12497685		0.25		0.38
	rs722973		0.29		0.32
	rs9949149		0.16		0.25
	rs2164219		0.17		0.16
	rs2425478		0.2		0.26
	rs2207886		0.16		0.24
	rs6753408		0.26		0.15
	rs2168134		0.15		0.28
	rs1426511		0.19		0.16
	rs8004768		0.22		0.34
	rs2058463		0.19		0.48
	rs7319		0.25		0.26
	rs6509233		0.29		0.33
	rs3786623		0.15		0.16
	rs733277		0.18		0.15
	rs203534		0.22		0.19
	rs9479405		0.35		0.56
	rs10143752		0.15		0.23
	rs1529989		0.19		0.2
	rs11721955		0.22		0.24
	rs2333972		0.23		0.28
	rs7500353		0.32		0.23
	rs362429		0.28		0.34
	rs13173462		0.16		0.4
	rs2888166		0.31		0.37
	rs718634		0.16		0.2
	rs10851739		0.22		0.4
	rs17360044		0.15		0.15
	rs889128		0.18		0.25
	rs947270		0.32		0.3
	rs6545836		0.22		0.16
	rs885995		0.3		0.32
	rs6954870		0.18		0.23
	rs2711861		0.29		0.22
	rs11967021		0.19		0.15
	rs17469894		0.25		0.27
	rs708547		0.25		0.21
	rs462432		0.28		0.3
	rs11153291		0.19		0.16
	rs12460105		0.15		0.19
	rs3816553		0.15		0.18
	rs6468703		0.23		0.28
	rs12880584		0.29		0.32
	rs847250		0.3		0.23
	rs847346		0.16		0.17
	rs7697344		0.15		0.21
	rs2137558		0.2		0.15
	rs4618663		0.16		0.24
	rs10505055		0.24		0.24
	rs2430754		0.19		0.16
	rs11986423		0.17		0.22
	rs940302		0.24		0.23
	rs4930304		0.26		0.49
	rs9687246		0.17		0.32
	rs1981953		0.19		0.25
	rs4344301		0.21		0.33
	rs8029153		0.39		0.34
	rs7131230		0.26		0.18
	rs961402		0.23		0.33
	rs10517577		0.25		0.35
	rs280179		0.25		0.28
	rs17584		0.19		0.19
	rs6536020		0.18		0.2
	rs6859263		0.19		0.22
	rs1371040		0.24		0.23
	rs916717		0.24		0.28
	rs10489900		0.27		0.2
	rs4368940		0.2		0.21
	rs7429360		0.28		0.29
	rs4586057		0.16		0.17
	rs3738336		0.2		0.25
	rs484379		0.19		0.17
	rs11610303		0.21		0.45
	rs2729363		0.16		0.19
	rs9865045		0.22		0.37
	rs398718		0.27		0.41
	rs10802632		0.35		0.46
	rs2618721		0.21		0.24
	rs9377061		0.28		0.45
	rs2049857		0.26		0.25
	rs1829737		0.33		0.52
	rs9403946		0.24		0.19
	rs892225		0.3		0.17
	rs6496284		0.24		0.35
	rs4886503		0.24		0.24
	rs2607117		0.22		0.23
	rs7671508		0.25		0.37
	rs6714310		0.38		0.31
	rs353116		0.16		0.19
	rs2228576		0.15		0.18
	rs4820507		0.19		0.22
	rs6108519		0.32		0.39
	rs10036253		0.35		0.2
	rs10951278		0.15		0.37
	rs6841198		0.24		0.15
	rs7782367		0.15		0.19
	rs729317		0.16		0.26
	rs8179112		0.2		0.2
	rs764116		0.16		0.24
	rs2706903		0.26		0.2
	rs302123		0.27		0.27
	rs7777731		0.17		0.23
	rs2856236		0.17		0.38
	rs363611		0.3		0.22
	rs4687533		0.19		0.16
	rs7162299		0.28		0.26
	rs4941236		0.22		0.18
	rs720958		0.17		0.28
	rs6444350		0.31		0.34
	rs7699529		0.25		0.39
	rs10159569		0.18		0.16
	rs3017492		0.16		0.26
	rs10867158		0.21		0.18
	rs1513740		0.25		0.23
	rs6849066		0.28		0.2
	rs10223020		0.18		0.2
	rs10218905		0.23		0.17
	rs7710452		0.17		0.18
	rs6508770		0.15		0.32
	rs2712242		0.25		0.28
	rs221308		0.16		0.24
	rs8091629		0.22		0.28
	rs3746751		0.23		0.15
	rs3770705		0.23		0.2
	rs413781		0.26		0.26
	rs2457573		0.31		0.25
	rs2504917		0.26		0.16
	rs3743986		0.25		0.17
	rs10757073		0.24		0.16
	rs4900132		0.33		0.2
	rs138298		0.33		0.3
	rs17097816		0.17		0.15
	rs9995738		0.19		0.52
	rs25895		0.24		0.33
	rs2301988		0.26		0.26
	rs31271		0.2		0.2
	rs435395		0.19		0.21
	rs4307513		0.2		0.17
	rs3179442		0.22		0.16
	rs808225		0.27		0.32
	rs1406540		0.26		0.21
	rs14160		0.26		0.43
	rs8192696		0.19		0.17
	rs6434787		0.24		0.24
	rs4503863		0.15		0.24
	rs12804553		0.27		0.32
	rs12693542		0.26		0.18
	rs7138686		0.18		0.33
	rs2305016		0.15		0.26
	rs7974841		0.16		0.28
	rs7621856		0.25		0.21
	rs890978		0.35		0.24
	rs1469104		0.15		0.18
	rs888783		0.23		0.22
	rs16966007		0.25		0.25
	rs12449773		0.28		0.19
	rs10911352		0.2		0.17
	rs2058556		0.23		0.15
	rs9294278		0.16		0.16
	rs356188		0.16		0.16
	rs1807628		0.19		0.16
	rs291686		0.28		0.5
	rs9677202		0.17		0.22
	rs4689119		0.19		0.17
	rs4917435		0.18		0.16
	rs7549807		0.27		0.22
	rs12367237		0.27		0.3
	rs12939739		0.31		0.42
	rs974176		0.33		0.46
	rs2112014		0.17		0.19
	rs931707		0.2		0.16
	rs2297819		0.17		0.23
	rs957588		0.24		0.27
	rs2298383		0.16		0.18
	rs7600201		0.19		0.2
	rs11663391		0.22		0.25
	rs6848156		0.24		0.22
	rs1579404		0.16		0.2
	rs2010146		0.22		0.2
	rs7691894		0.21		0.17
	rs1048296		0.29		0.34
	rs1967723		0.15		0.7
	rs6955133		0.34		0.17
	rs7549196		0.19		0.24
	rs548411		0.15		0.29
	rs237868		0.18		0.23
	rs3816911		0.27		0.22
	rs10865479		0.32		0.2
	rs13014890		0.19		0.17
	rs4832211		0.33		0.17
	rs13308921		0.4		0.21
	rs11770111		0.16		0.17
	rs2764608		0.18		0.15
	rs39284		0.15		0.17
	rs7723657		0.32		0.15
	rs35369365		0.29		0.23
	rs12541026		0.37		0.32
	rs10102594		0.21		0.17
	rs10950957		0.34		0.18
	rs3769406		0.2		0.19
	rs10118731		0.29		0.18
	rs1408575		0.16		0.16
	rs8018041		0.32		0.18
	rs7795		0.16		0.17
	rs4809649		0.23		0.25
	rs2219078		0.15		0.18
	rs973285		0.25		0.33
	rs4802279		0.25		0.26
	rs10485257		0.22		0.22
	rs10872683		0.15		0.15
	rs12490926		0.24		0.35
	rs1526968		0.18		0.21
	rs6578840		0.19		0.17
	rs1530588		0.19		0.15
	rs3858258		0.21		0.24
	rs12102766		0.26		0.3
	rs13341521		0.2		0.19
	rs17440893		0.29		0.36
	rs12389		0.15		0.43
	rs1884288		0.23		0.34
	rs131889		0.33		0.28
	rs801611		0.17		0.15
	rs12696084		0.26		0.19
	rs17083190		0.41		0.39
	rs9401367		0.22		0.28
	rs8079252		0.2		0.52
	rs2596650		0.28		0.46
	rs1430893		0.31		0.28
	rs4523		0.21		0.47
	rs7617320		0.17		0.19
	rs1050523		0.3		0.21
	rs10068201		0.15		0.18
	rs7896364		0.26		0.23
	rs8023343		0.38		0.46
	rs966227		0.38		0.43
	rs7554362		0.15		0.16
	rs7656244		0.25		0.31
	rs1322052		0.17		0.22
	rs3829558		0.27		0.29
	rs719630		0.16		0.24
	rs925669		0.15		0.22
	rs6818877		0.19		0.21
	rs1713455		0.21		0.23
	rs7071780		0.3		0.31
	rs7606491		0.17		0.2
	rs13018654		0.21		0.2
	rs2715628		0.34		0.36
	rs2953080		0.17		0.19
	rs10109493		0.25		0.26
	rs2851477		0.21		0.22
	rs270021		0.23		0.29
	rs2537855		0.16		0.18
	rs2422177		0.2		0.18
	rs16988116		0.22		0.23
	rs9349706		0.25		0.28
	rs2309428		0.2		0.44
	rs10867783		0.15		0.16
	rs11079480		0.27		0.58
	rs1910384		0.48		0.45
	rs2047550		0.27		0.29
	rs1782469		0.25		0.41
	rs2290038		0.18		0.31
	rs11688829		0.35		0.31
	rs2784041		0.25		0.2
	rs11684785		0.29		0.27
	rs11873435		0.23		0.21
	rs10887432		0.23		0.21
	rs2240167		0.21		0.35
	rs11672715		0.24		0.18
	rs2275024		0.24		0.21
	rs3804186		0.18		0.23
	rs4808138		0.22		0.15
	rs3019901		0.28		0.33
	rs2773358		0.18		0.28
	rs10019959		0.24		0.22
	rs11826839		0.16		0.31
	rs2543519		0.23		0.53
	rs877908		0.3		0.4
	rs4882434		0.27		0.39
	rs1001793		0.19		0.19
	rs3793965		0.27		0.23
	rs8078105		0.27		0.48
	rs3765740		0.27		0.36
	rs3765713		0.18		0.21
	rs2924540		0.22		0.19
	rs2462901		0.28		0.2
	rs6444361		0.16		0.19
	rs6776709		0.17		0.41
	rs7816828		0.17		0.16
	rs9879812		0.27		0.31
	rs9640373		0.17		0.25
	rs10784964		0.33		0.2
	rs13253058		0.23		0.39
	rs9261498		0.16		0.25
	rs3108462		0.23		0.26
	rs6808083		0.17		0.4
	rs7327037		0.32		0.2
	rs4466798		0.21		0.28
	rs10868938		0.26		0.3
	rs2011851		0.15		0.18
	rs7880		0.16		0.19
	rs1980495		0.36		0.24
	rs11024678		0.37		0.26
	rs465880		0.21		0.19
	rs988675		0.19		0.17
	rs6541281		0.27		0.22
	rs2680700		0.25		0.3
	rs2651189		0.24		0.32
	rs1125250		0.24		0.3
	rs6868517		0.2		0.53
	rs7039561		0.18		0.34
	rs922984		0.29		0.2
	rs8098040		0.18		0.27
	rs1295923		0.2		0.18
	rs970917		0.38		0.37
	rs2406652		0.19		0.36
	rs13340529		0.42		0.44
	rs6978918		0.16		0.21
	rs17764272		0.21		0.17
	rs1468190		0.26		0.23
	rs11131729		0.25		0.25
	rs2839516		0.26		0.35
	rs11657497		0.28		0.25
	rs17864692		0.2		0.22
	rs1112310		0.21		0.21
	rs17868325		0.15		0.2
	rs1835829		0.25		0.18
	rs13129549		0.18		0.18
	rs4354874		0.3		0.22
	rs2036910		0.23		0.18
	rs4699837		0.28		0.3
	rs265060		0.27		0.19
	rs11257429		0.21		0.46
	rs1210224		0.25		0.28
	rs3213761		0.2		0.21
	rs7209129		0.17		0.3
	rs1433314		0.2		0.43
	rs8080658		0.19		0.2
	rs3744801		0.17		0.35
	rs6458247		0.32		0.15
	rs624605		0.24		0.19
	rs9934869		0.26		0.27
	rs2234489		0.23		0.17
	rs11000850		0.25		0.25
	rs1840673		0.17		0.19
	rs2399168		0.2		0.2
	rs1386375		0.31		0.16
	rs10998617		0.29		0.28
	rs10762261		0.28		0.18
	rs12243358		0.33		0.32
	rs2060805		0.23		0.24
	rs9998591		0.26		0.19
	rs9591486		0.28		0.34
	rs6032326		0.32		0.31
	rs7254099		0.17		0.16
	rs12087237		0.56		0.54
	rs470358		0.27		0.2
	rs12445245		0.28		0.2
	rs7541650		0.3		0.31
	rs2731858		0.35		0.3
	rs3770502		0.29		0.28
	rs9826786		0.16		0.25
	rs4597652		0.28		0.33
	rs10778920		0.19		0.23
	rs10961640		0.17		0.19
	rs10851925		0.37		0.17
	rs11784020		0.21		0.18
	rs302961		0.15		0.15
	rs13126907		0.27		0.23
	rs6011058		0.34		0.42
	rs9841530		0.26		0.2
	rs9845057		0.26		0.2
	rs6460216		0.27		0.22
	rs17330607		0.31		0.29
	rs2305371		0.23		0.23
	rs2571108		0.33		0.24
	rs9304993		0.31		0.39
	rs2238378		0.34		0.29
	rs2857916		0.24		0.23
	rs12634884		0.25		0.3
	rs7254411		0.16		0.47
	rs4236146		0.16		0.23
	rs958338		0.34		0.27
	rs7637797		0.32		0.18
	rs11874358		0.33		0.33
	rs256735		0.31		0.25
	rs9916966		0.22		0.32
	rs7259428		0.17		0.19
	rs2432052		0.3		0.5
	rs8110282		0.21		0.2
	rs310475		0.26		0.27
	rs4777499		0.18		0.18
	rs13383758		0.15		0.2
	rs28567721		0.19		0.34
	rs619102		0.21		0.21
	rs8109653		0.18		0.23
	rs10206265		0.15		0.45
	rs2189058		0.29		0.35
	rs10266415		0.17		0.27
	rs964206		0.21		0.18
	rs8102770		0.34		0.34
	rs1230305		0.16		0.32
	rs1807868		0.25		0.21
	rs7626999		0.19		0.19
	rs17192059		0.26		0.29
	rs1445981		0.19		0.17
	rs4396083		0.34		0.71
	rs13188943		0.24		0.65
	rs4819061		0.26		0.64
	rs9807181		0.38		0.63
	rs11780763		0.22		0.63
	rs1012066		0.25		0.62
	rs9394827		0.17		0.62
	rs1254282		0.24		0.61
	rs3094710		0.24		0.61
	rs4856657		0.34		0.6
	rs10185485		0.26		0.59
	rs1316535		0.52		0.58
	rs7155109		0.32		0.58
	rs2119753		0.16		0.56
	rs1960049		0.31		0.55
	rs7258495		0.31		0.55
	rs9905728		0.22		0.54
	rs2009802		0.22		0.53
	rs6957234		0.21		0.53
	rs9315483		0.29		0.53
	rs7427808		0.18		0.53
	rs241486		0.25		0.52
	rs9863580		0.25		0.52
	rs34270714		0.26		0.51
	rs1117038		0.17		0.51
	rs4144856		0.15		0.51
	rs8067444		0.44		0.51
	rs6054459		0.31		0.51
	rs6925697		0.37		0.5
	rs2674327		0.26		0.5
	rs9847153		0.38		0.5
	rs946786		0.34		0.5
	rs2126389		0.36		0.49
	rs1544990		0.22		0.49
	rs35069549		0.22		0.49
	rs1544631		0.35		0.48
	rs6885620		0.16		0.48
	rs4524412		0.24		0.48
	rs12091216		0.17		0.47
	rs9517632		0.18		0.47
	rs10185160		0.32		0.47
	rs1985332		0.34		0.47
	rs528265		0.26		0.47
	rs4756052		0.29		0.47
	rs306613		0.3		0.46
	rs2393077		0.21		0.46
	rs7951972		0.23		0.45
	rs249223		0.43		0.45
	rs4405810		0.31		0.45
	rs6728259		0.18		0.45
	rs2205870		0.3		0.44
	rs9815406		0.26		0.44
	rs4892004		0.17		0.44
	rs9481031		0.33		0.44
	rs11697386		0.36		0.44
	rs1567477		0.35		0.44
	rs4529793		0.3		0.44
	rs1836700		0.26		0.44
	rs35563115		0.24		0.43
	rs4066068		0.16		0.43
	rs4558425		0.18		0.43
	rs173577		0.29		0.43
	rs7527966		0.24		0.43
	rs1379444		0.28		0.43
	rs13155399		0.31		0.43
	rs1522139		0.16		0.43
	rs6549671		0.34		0.43
	rs1028400		0.28		0.43
	rs1427339		0.33		0.42
	rs7350915		0.16		0.42
	rs2180116		0.17		0.42
	rs4755534		0.33		0.42
	rs9929889		0.37		0.42
	rs1983765		0.28		0.42
	rs6801576		0.19		0.42
	rs3132643		0.33		0.41
	rs2172100		0.32		0.41
	rs2523151		0.22		0.41
	rs12216476		0.17		0.41
	rs2196516		0.4		0.41
	rs1568460		0.35		0.41
	rs2261567		0.45		0.41
	rs13398047		0.16		0.4
	rs1016839		0.33		0.4
	rs10845740		0.32		0.4
	rs7110392		0.23		0.39
	rs2483032		0.28		0.39
	rs7140005		0.22		0.39
	rs11653510		0.24		0.39
	rs1945158		0.16		0.39
	rs10082474		0.28		0.39
	rs9899663		0.19		0.39
	rs7826937		0.22		0.39
	rs771755		0.37		0.39
	rs10082905		0.29		0.39
	rs1331926		0.22		0.39
	rs6532566		0.15		0.38
	rs10232125		0.31		0.38
	rs3121690		0.24		0.38
	rs920428		0.33		0.38
	rs1565946		0.31		0.38
	rs1074669		0.15		0.38
	rs7696708		0.18		0.38
	rs308131		0.28		0.38
	rs10108783		0.19		0.37
	rs226940		0.23		0.37
	rs987987		0.23		0.37
	rs10048231		0.3		0.37
	rs11931207		0.39		0.37
	rs4424343		0.17		0.37
	rs7794677		0.31		0.37
	rs1499559		0.21		0.37
	rs10903763		0.2		0.37
	rs1850980		0.3		0.37
	rs6973742		0.33		0.37
	rs2445107		0.2		0.36
	rs4553267		0.39		0.36
	rs1833211		0.29		0.36
	rs670491		0.2		0.36
	rs1626051		0.15		0.36
	rs12929671		0.22		0.36
	rs10509974		0.33		0.36
	rs12947365		0.22		0.36
	rs12706662		0.29		0.36
	rs2771054		0.34		0.36
	rs4787249		0.34		0.36
	rs9644228		0.19		0.36
	rs4958645		0.27		0.36
	rs10806681		0.25		0.36
	rs17164120		0.18		0.36
	rs10002424		0.35		0.36
	rs7568887		0.15		0.36
	rs4557161		0.29		0.36
	rs1426842		0.3		0.35
	rs11875901		0.2		0.35
	rs1563994		0.16		0.35
	rs2118550		0.32		0.35
	rs10750128		0.24		0.35
	rs1104950		0.27		0.35
	rs4758725		0.18		0.35
	rs6936030		0.39		0.35
	rs276737		0.32		0.35
	rs2170560		0.28		0.35
	rs1597422		0.28		0.35
	rs9540604		0.23		0.35
	rs1833044		0.3		0.35
	rs7914150		0.24		0.35
	rs12269857		0.3		0.34
	rs1577826		0.28		0.34
	rs10156041		0.28		0.34
	rs1205913		0.15		0.34
	rs6694017		0.32		0.34
	rs9291952		0.2		0.34
	rs10996290		0.27		0.34
	rs1507808		0.23		0.34
	rs1263406		0.15		0.34
	rs4444769		0.15		0.34
	rs1898618		0.33		0.34
	rs11191592		0.29		0.34
	rs7153453		0.27		0.34
	rs204244		0.27		0.34
	rs1104130		0.18		0.34
	rs959363		0.31		0.34
	rs12580193		0.23		0.33
	rs1783689		0.16		0.33
	rs7109863		0.25		0.33
	rs4755151		0.23		0.33
	rs12999003		0.29		0.33
	rs459865		0.22		0.33
	rs3132651		0.36		0.33
	rs4269220		0.35		0.33
	rs12740627		0.29		0.33
	rs2732166		0.24		0.33
	rs1012959		0.24		0.33
	rs17640988		0.27		0.33
	rs4526141		0.24		0.33
	rs2467711		0.27		0.32
	rs245436		0.22		0.32
	rs12024063		0.15		0.32
	rs1621437		0.26		0.32
	rs359360		0.24		0.32
	rs906996		0.23		0.32
	rs3104506		0.15		0.32
	rs10794929		0.22		0.32
	rs2042831		0.27		0.32
	rs4787457		0.19		0.32
	rs12198061		0.22		0.32
	rs4834740		0.32		0.31
	rs4743276		0.23		0.31
	rs850714		0.2		0.31
	rs909074		0.33		0.31
	rs17488134		0.31		0.31
	rs2609145		0.22		0.31
	rs768807		0.36		0.31
	rs423047		0.22		0.31
	rs4868084		0.19		0.31
	rs12525432		0.32		0.31
	rs2686735		0.31		0.31
	rs2643715		0.29		0.31
	rs9454746		0.38		0.31
	rs10476658		0.33		0.31
	rs1993534		0.31		0.31
	rs12640158		0.24		0.31
	rs542671		0.23		0.31
	rs7628034		0.32		0.31
	rs4616606		0.29		0.31
	rs2129445		0.25		0.31
	rs10484665		0.19		0.31
	rs1368785		0.24		0.31
	rs13149939		0.21		0.31
	rs11993898		0.34		0.31
	rs7758947		0.28		0.31
	rs6693617		0.27		0.31
	rs4899833		0.25		0.31
	rs1475765		0.25		0.31
	rs1514978		0.23		0.31
	rs2061737		0.27		0.31
	rs2717776		0.25		0.31
	rs1004664		0.21		0.31
	rs1354808		0.22		0.3
	rs1078791		0.33		0.3
	rs4622583		0.25		0.3
	rs7575533		0.28		0.3
	rs220447		0.24		0.3
	rs4793772		0.23		0.3
	rs10858561		0.15		0.3
	rs9298390		0.15		0.3
	rs4599680		0.35		0.3
	rs1149923		0.31		0.3
	rs4388712		0.3		0.3
	rs6822421		0.24		0.3
	rs13177645		0.33		0.3
	rs6476920		0.23		0.3
	rs11725587		0.22		0.3
	rs13398816		0.21		0.3
	rs6816647		0.19		0.3
	rs549740		0.15		0.3
	rs2124081		0.29		0.3
	rs6956666		0.23		0.3
	rs2666044		0.19		0.3
	rs1375318		0.17		0.3
	rs17364091		0.28		0.29
	rs1189277		0.24		0.29
	rs6466534		0.23		0.29
	rs11921425		0.21		0.29
	rs4286905		0.42		0.29
	rs2352564		0.31		0.29
	rs474746		0.27		0.29
	rs225618		0.21		0.29
	rs10119917		0.15		0.29
	rs1461755		0.15		0.29
	rs7932749		0.26		0.29
	rs4270088		0.21		0.29
	rs637641		0.19		0.29
	rs9300024		0.18		0.29
	rs1518036		0.27		0.29
	rs789316		0.19		0.29
	rs1392333		0.26		0.29
	rs4426887		0.2		0.29
	rs161163		0.15		0.29
	rs2318782		0.34		0.29
	rs12627601		0.23		0.28
	rs11098121		0.22		0.28
	rs6991732		0.27		0.28
	rs6980241		0.26		0.28
	rs10492621		0.24		0.28
	rs6819683		0.22		0.28
	rs8185292		0.35		0.28
	rs2621342		0.34		0.28
	rs1565281		0.27		0.28
	rs6473863		0.27		0.28
	rs1177856		0.26		0.28
	rs17238495		0.21		0.28
	rs1345001		0.23		0.28
	rs6816710		0.22		0.28
	rs6111826		0.29		0.28
	rs2087540		0.19		0.28
	rs6837873		0.18		0.28
	rs4710654		0.17		0.28
	rs7309577		0.29		0.28
	rs2183299		0.3		0.28
	rs1639720		0.19		0.28
	rs7898755		0.34		0.28
	rs12856134		0.27		0.28
	rs17468208		0.25		0.28
	rs17066737		0.31		0.27
	rs2963235		0.23		0.27
	rs1958249		0.28		0.27
	rs11143917		0.17		0.27
	rs7374229		0.31		0.27
	rs7144752		0.28		0.27
	rs350502		0.25		0.27
	rs7767297		0.18		0.27
	rs2731647		0.26		0.27
	rs1950856		0.26		0.27
	rs1352018		0.23		0.27
	rs2344625		0.23		0.27
	rs7669995		0.16		0.27
	rs6772823		0.26		0.27
	rs350996		0.22		0.27
	rs9403279		0.19		0.27
	rs1100302		0.29		0.27
	rs13103789		0.29		0.27
	rs2000398		0.23		0.27
	rs1513155		0.21		0.27
	rs6554032		0.21		0.27
	rs12613563		0.16		0.27
	rs9368938		0.27		0.27
	rs4497857		0.24		0.27
	rs2000183		0.17		0.27
	rs7978153		0.34		0.27
	rs10132608		0.27		0.27
	rs4840129		0.23		0.27
	rs4323201		0.19		0.27
	rs1670562		0.18		0.27
	rs242331		0.26		0.27
	rs13128878		0.24		0.27
	rs723805		0.18		0.27
	rs1071521		0.3		0.27
	rs4754755		0.27		0.27
	rs12644752		0.2		0.27
	rs11611182		0.19		0.27
	rs712623		0.34		0.26
	rs11031904		0.2		0.26
	rs3909324		0.18		0.26
	rs1036300		0.16		0.26
	rs294140		0.35		0.26
	rs11975422		0.26		0.26
	rs10508631		0.22		0.26
	rs9769986		0.16		0.26
	rs1434830		0.23		0.26
	rs11983376		0.23		0.26
	rs6431146		0.23		0.26
	rs7798771		0.15		0.26
	rs7724821		0.22		0.26
	rs198078		0.21		0.26
	rs6907591		0.21		0.26
	rs2407365		0.4		0.26
	rs11997929		0.22		0.26
	rs4885713		0.2		0.26
	rs2141971		0.19		0.26
	rs1472175		0.18		0.26
	rs2349720		0.17		0.26
	rs2182200		0.15		0.26
	rs4602536		0.18		0.26
	rs12612676		0.21		0.26
	rs3929252		0.2		0.26
	rs9873398		0.17		0.26
	rs2521787		0.17		0.26
	rs559135		0.3		0.26
	rs6962806		0.3		0.26
	rs6822014		0.24		0.26
	rs1321499		0.33		0.26
	rs3903590		0.3		0.26
	rs7529557		0.27		0.26
	rs7806147		0.22		0.26
	rs11836408		0.2		0.26
	rs1336891		0.2		0.26
	rs9693133		0.21		0.26
	rs1541835		0.34		0.25
	rs10508987		0.31		0.25
	rs396999		0.24		0.25
	rs9490609		0.18		0.25
	rs503023		0.15		0.25
	rs2200271		0.31		0.25
	rs12344864		0.24		0.25
	rs8001544		0.28		0.25
	rs13383643		0.22		0.25
	rs4619588		0.22		0.25
	rs7578285		0.22		0.25
	rs1586884		0.21		0.25
	rs1914782		0.18		0.25
	rs1486198		0.16		0.25
	rs310944		0.31		0.25
	rs12488417		0.19		0.25
	rs10477246		0.17		0.25
	rs11759298		0.29		0.25
	rs10953524		0.24		0.25
	rs1209171		0.16		0.25
	rs11877139		0.16		0.25
	rs4468578		0.24		0.25
	rs4743412		0.24		0.25
	rs1360501		0.23		0.25
	rs4531508		0.26		0.25
	rs11222410		0.19		0.25
	rs7931713		0.19		0.25
	rs2363131		0.17		0.25
	rs6833434		0.3		0.25
	rs6956373		0.37		0.25
	rs17350594		0.33		0.25
	rs2162288		0.24		0.25
	rs11060803		0.2		0.25
	rs6910348		0.2		0.25
	rs2695415		0.19		0.24
	rs2514282		0.18		0.24
	rs11984298		0.24		0.24
	rs4818644		0.23		0.24
[truncated: 469 more rows]

## Sheet: S2a
Table S2a 1041 SNPs > 0.15 in both groups and their annotations
	SNPID		Chr		Pos		Entrez		GTEx		ORegAnno		Miami from Kainer et al. 2023		AGPC from Kainer et al. 2023
	rs12136806		chr1		27983449		EYA3		na		na		0.222494		0.167986
	rs12410420		chr1		52857082		ZYG11A		ZYG11B		na		0.207824		0.100264
	rs10489900		chr1		64179941		ROR1		na		na		0.273839		0.201407
	rs11209910		chr1		72098947		NEGR1		na		na		0.0684597		0.0958663
	rs1923240		chr1		73304662		LINC01360		na		na		0.185819		0.166227
	rs12565896		chr1		84170120		PRKACB		na		na		0.139364		0.101143
	rs7511739		chr1		85155774		SYDE2		na		na		0.0855746		0.133685
	rs2250857		chr1		86406411		na		na		na		0.0709046		0.0879507
	rs11581128		chr1		86580401		CLCA4-AS1		na		na		0.134474		0.140721
	rs573848		chr1		86695886		CLCA4-AS1		na		na		0.0635697		0.0650836
	rs941031		chr1		90828592		LINC02609		na		na		0.0733496		0.114336
	rs10801834		chr1		90918269		ZNF644		na		na		0.178484		0.104661
	rs6681968		chr1		94018149		ABCA4		na		na		0.249389		0.109938
	rs10875019		chr1		96495491		na		na		EEF1A1P11		0.0904645		0.105541
	rs10157611		chr1		97826381		DPYD		na		na		0.224939		0.212841
	rs3766600		chr1		99921383		AGL		na		na		0.0757946		0.126649
	rs1417245		chr1		102462957		na		na		na		0.0757946		0.0668426
	rs1085		chr1		102889612		COL11A1		na		na		0.0660147		0.105541
	rs4847103		chr1		105188166		na		na		na		0.0562347		0.0765172
	rs6687440		chr1		106226488		na		na		na		0.178484		0.155673
	rs7517478		chr1		106289557		na		na		SEPT2P1		0.0880196		0.116095
	rs12025672		chr1		106513802		na		na		PRMT6		0.166259		0.183817
	rs7527301		chr1		110708915		na		na		ENSG00000199710		0.171149		0.19701
	rs360593		chr1		114928644		SYCP1		TSPAN2		na		0.0757946		0.1073
	rs1391486		chr1		115001384		na		TSPAN2		na		0.0684597		0.150396
	rs3767793		chr1		117392488		MAN1A2		na		na		0.158924		0.328936
	rs2222371		chr1		121546320		EMBP1		SRGAP2C		na		0.0929095		0.195251
	rs2799104		chr1		145768131		RNF115		na		na		0.0611247		0.055409
	rs12033164		chr1		157555656		na		FCRL5		na		0.0831296		0.131926
	rs856055		chr1		159030803		IFI16		IFI16		na		0.244499		0.344767
	rs10799914		chr1		163382415		na		na		UHMK1		0.107579		0.14248
	rs1934528		chr1		163585152		na		na		na		0.144254		0.141601
	rs3766077		chr1		169210064		NME7		NME7		na		0.154034		0.153914
	rs7512785		chr1		171209148		AL021026.1		na		FMO2		0.144254		0.211082
	rs990363		chr1		172354889		DNM3		na		na		0.0635697		0.146878
	rs6679082		chr1		178695835		na		RALGPS2		na		0.124694		0.0897098
	rs17361747		chr1		178809617		RALGPS2		ANGPTL1		na		0.0684597		0.0791557
	rs6662859		chr1		179428401		AXDND1		na		na		0.0782396		0.129288
	rs4076449		chr1		180026883		CEP350		na		na		0.315403		0.333333
	rs3806301		chr1		180502163		ACBD6		na		na		0.124694		0.0694811
	rs7541650		chr1		180690751		XPR1		na		na		0.295844		0.306948
	rs2333618		chr1		183150893		na		LAMC2		na		0.119804		0.0773967
	rs4648302		chr1		186671086		PTGS2		na		na		0.0562347		0.0650836
	rs12401885		chr1		186712743		na		PTGS2		na		0.129584		0.0729991
	rs6685280		chr1		186715686		na		na		PTGS2		0.132029		0.153034
	rs6696406		chr1		186857985		PLA2G4A		na		na		0.0831296		0.0958663
	rs12086020		chr1		187675760		LINC01036		na		na		0.0904645		0.111697
	rs10489763		chr1		188045155		AL136372.2		na		RN7SKP156		0.0733496		0.0650836
	rs4644499		chr1		188780770		na		na		RN7SKP156		0.205379		0.185576
	rs12747712		chr1		189331781		na		na		RNA5SP73		0.0733496		0.0773967
	rs1336891		chr1		189347491		na		na		na		0.195599		0.255937
	rs816812		chr1		189465224		na		na		na		0.0709046		0.0826737
	rs269741		chr1		189526773		na		na		na		0.0977995		0.0773967
	rs10919620		chr1		189715367		na		na		RNA5SP73		0.132029		0.100264
	rs860107		chr1		189952278		na		na		na		0.0660147		0.130167
	rs10800962		chr1		190735430		LINC01720		na		na		0.286064		0.313984
	rs2419931		chr1		190902207		AL138927.1		na		ENSG00000285638		0.178484		0.194371
	rs645482		chr1		191416509		na		na		RGS18		0.0855746		0.134565
	rs12563435		chr1		191926623		AL954650.1		na		LINC02770		0.322738		0.211082
	rs1539724		chr1		193147899		CDC73		na		na		0.136919		0.131047
	rs10921325		chr1		193177690		CDC73		na		na		0.112469		0.0773967
	rs6694727		chr1		193399571		na		na		CDC73		0.0660147		0.0879507
	rs10921645		chr1		194751266		na		na		na		0.0880196		0.149516
	rs2790083		chr1		195590710		na		na		na		0.193154		0.168865
	rs6693594		chr1		196525436		KCNT2		CFH		na		0.0733496		0.0729991
	rs322885		chr1		199058549		LINC01221		na		na		0.0684597		0.165347
	rs1028400		chr1		207939386		na		na		CD34		0.281174		0.425682
	rs10157571		chr1		208918128		na		na		na		0.110024		0.14248
	rs1501569		chr1		210919248		KCNH1		na		na		0.210269		0.226033
	rs4550020		chr1		215790793		USH2A		na		na		0.141809		0.122252
	rs11120694		chr1		215903422		USH2A		na		na		0.0586797		0.0853122
	rs687019		chr1		215967805		USH2A		na		na		0.202934		0.131926
	rs10863310		chr1		217222669		na		na		na		0.124694		0.127529
	rs12562496		chr1		217612513		GPATCH2		na		na		0.188264		0.226913
	rs7541415		chr1		224549376		CNIH3		CNIH3		na		0.327628		0.168865
	rs10495260		chr1		227072702		CDC42BPA		na		na		0.119804		0.0985048
	rs2437150		chr1		231351778		SPRTN		SPRTN		na		0.0880196		0.104661
	rs11802061		chr1		233927055		SLC35F3		na		na		0.127139		0.100264
	rs10802632		chr1		237763921		RYR2		na		na		0.347188		0.4635
	rs3765821		chr1		241629929		CHML		CHML		na		0.0635697		0.124011
	rs6669478		chr1		248102253		na		na		OR2L13		0.286064		0.223395
	rs10903886		chr10		2852169		na		na		na		0.251834		0.208443
	rs2895006		chr10		4592862		na		na		MANCR		0.232274		0.149516
	rs10508295		chr10		5708681		FAM208B		na		na		0.0953545		0.057168
	rs7918961		chr10		16901478		CUBN		na		na		0.0611247		0.123131
	rs2484089		chr10		19265055		MALRD1		na		na		0.0586797		0.0800352
	rs10828389		chr10		22988118		ARMC3		PIP4K2A		na		0.0562347		0.168865
	rs4747520		chr10		25447411		GPR158		na		na		0.168704		0.113456
	rs1197208		chr10		26344435		na		na		GAD2		0.139364		0.158311
	rs2254027		chr10		27573039		AL138920.1		na		LINC023268		0.0831296		0.0800352
	rs2490059		chr10		28029763		AL390866.1		na		ENSG00000233472		0.0611247		0.058927
	rs1335987		chr10		32753336		CCDC7		na		na		0.418093		0.328936
	rs16936671		chr10		36104681		na		na		na		0.0831296		0.0861917
	rs1904700		chr10		51148475		PRKG1		na		na		0.0831296		0.0686016
	rs1993860		chr10		51987659		PRKG1		na		na		0.0562347		0.0791557
	rs2140671		chr10		52984488		na		na		na		0.158924		0.158311
	rs1892344		chr10		54587777		PCDH15		na		na		0.227384		0.115215
	rs2589446		chr10		55203437		PCDH15		na		na		0.129584		0.146878
	rs7089809		chr10		55967948		na		na		ZWINT		0.0977995		0.124011
	rs7099881		chr10		58555451		BICC1		na		na		0.107579		0.0932278
	rs1397024		chr10		65183242		na		na		na		0.315403		0.154793
	rs4601648		chr10		65454465		na		na		MYL6P3		0.0684597		0.0879507
	rs1993853		chr10		66012551		CTNNA3		na		na		0.0929095		0.0923483
	rs12256105		chr10		74148876		AP3M1		ADK		na		0.232274		0.183817
	rs7904730		chr10		82562680		NRG3		na		na		0.0782396		0.0853122
	rs1856606		chr10		83209231		na		na		na		0.0660147		0.0668426
	rs7079355		chr10		84970676		na		na		na		0.114914		0.200528
	rs10509660		chr10		93503750		CEP55		CEP55		na		0.0929095		0.155673
	rs920643		chr10		98061830		na		na		na		0.134474		0.274406
	rs4456193		chr10		99197173		HPSE2		na		na		0.0977995		0.138083
	rs7909075		chr10		108684546		na		na		na		0.141809		0.283201
	rs7070744		chr10		112436884		ZDHHC6		na		na		0.136919		0.152155
	rs11197293		chr10		115549067		ATRNL1		na		na		0.200489		0.209323
	rs1693675		chr10		121753717		ATE1		na		na		0.178484		0.234828
	rs12262693		chr10		121909293		ATE1		na		na		0.100244		0.0993843
	rs10794134		chr10		124495882		LHPP		LHPP		na		0.0953545		0.226913
	rs7067859		chr10		127641975		na		na		FOXI2		0.261614		0.122252
	rs968856		chr11		5238346		HBD		HBG1		na		0.0757946		0.0800352
	rs4237768		chr11		5985042		OR52L1		na		na		0.112469		0.12489
	rs1506972		chr11		6739182		GVINP1		MRPL17		na		0.198044		0.166227
	rs10840235		chr11		9416656		IPO7		na		na		0.0782396		0.123131
	rs7128291		chr11		11863294		USP47		na		na		0.129584		0.195251
	rs10833519		chr11		21371139		NELL1		na		na		0.178484		0.129288
	rs2197692		chr11		22332911		AC104009.1		na		SLC17A6		0.100244		0.0870712
	rs12275238		chr11		24065255		na		na		RNU6-783P		0.102689		0.109938
	rs2219783		chr11		27388751		LGR4		LGR4		na		0.332518		0.335092
	rs288469		chr11		31034581		DCDC1		na		na		0.127139		0.184697
	rs10488690		chr11		31602077		ELP4		na		na		0.0562347		0.130167
	rs11032072		chr11		32968400		QSER1		QSER1		na		0.0709046		0.102023
	rs10501184		chr11		37666299		na		na		ENSG00000251838		0.0757946		0.131047
	rs12284440		chr11		38921537		na		na		na		0.0635697		0.103782
	rs7932749		chr11		38967964		na		na		RNU6-99P		0.264059		0.291996
	rs1381306		chr11		39062871		AC021723.2		na		ENSG00000285751		0.0806846		0.109059
	rs4755740		chr11		43780563		HSD17B12		na		na		0.188264		0.0765172
	rs10501394		chr11		63627167		ATL3		ATL3		na		0.293399		0.270888
	rs511890		chr11		74964467		SPCS2		RP11-147I3.1		na		0.119804		0.057168
	rs660451		chr11		85118408		DLG2		na		na		0.0733496		0.0729991
	rs540422		chr11		85995011		PICALM		na		na		0.0562347		0.055409
	rs1939108		chr11		86861268		PRSS23		na		na		0.0635697		0.124011
	rs12363349		chr11		87313017		TMEM135		na		na		0.100244		0.208443
	rs1894137		chr11		90763815		DISC1FP1		na		na		0.0562347		0.060686
	rs2196516		chr11		91264428		na		na		MIR1261		0.400978		0.406332
	rs499952		chr11		94448826		MRE11		MRE11A		na		0.278729		0.351803
	rs6483435		chr11		95523438		na		na		ENSG00000201204		0.0586797		0.0650836
	rs16922761		chr11		95973988		MAML2		na		na		0.112469		0.108179
	rs531686		chr11		96163688		MAML2		na		na		0.0806846		0.150396
	rs2404160		chr11		96715773		na		na		ENSG00000254587		0.0757946		0.153914
	rs1452975		chr11		96837509		na		na		ENSG00000254587		0.0757946		0.122252
	rs11822227		chr11		98415631		na		na		CNTN5		0.161369		0.175901
	rs7932292		chr11		98588792		na		na		CNTN5		0.0733496		0.10642
	rs6589988		chr11		99254285		CNTN5		na		na		0.112469		0.138083
	rs2466912		chr11		99515086		CNTN5		na		na		0.0929095		0.0861917
	rs1939309		chr11		100549600		na		na		ARHGAP42		0.0782396		0.0756376
	rs1711410		chr11		102613999		AP000851.1		na		MMP20		0.327628		0.306948
	rs1384076		chr11		103451263		DYNC2H1		na		na		0.293399		0.182058
	rs7931713		chr11		103606186		na		na		DYNC2H1		0.185819		0.247142
	rs11211964		chr11		106891771		GUCY1A2		na		na		0.0635697		0.0941073
	rs556528		chr11		107382653		CWF19L2		na		na		0.149144		0.16095
	rs4754298		chr11		108151557		na		ATM		na		0.0709046		0.0958663
	rs2512568		chr11		115854591		na		na		na		0.129584		0.0861917
	rs503023		chr11		116398502		na		na		SNOU13		0.151589		0.254178
	rs7118391		chr11		120399000		ARHGEF12		TMEM136		na		0.107579		0.0958663
	rs10893671		chr11		127357058		na		na		na		0.107579		0.1073
	rs1015442		chr12		10907096		AC018630.2		na		LINC01252		0.298289		0.288478
	rs7342339		chr12		12411683		BORCS5		na		na		0.158924		0.0677221
	rs16912030		chr12		16560799		MGST1		na		na		0.166259		0.241865
	rs10840735		chr12		17518896		LINC02378		na		na		0.0977995		0.131926
	rs10840761		chr12		17593491		AC087321.1		na		ENSG00000206662		0.224939		0.240985
	rs17469894		chr12		18088390		RERGL		na		na		0.254279		0.273527
	rs12309567		chr12		18349960		PIK3C2G		na		na		0.0977995		0.126649
	rs959346		chr12		20698152		SLCO1C1		SLCO1C1		na		0.0806846		0.062445
	rs1546436		chr12		24419963		SOX5		na		na		0.0562347		0.0598065
	rs2955479		chr12		24538449		SOX5		na		na		0.0635697		0.0677221
	rs1866355		chr12		29716821		TMTC1		na		na		0.0806846		0.0721196
	rs4931337		chr12		30445149		na		na		RNA5SP356		0.0806846		0.0923483
	rs6487926		chr12		30656892		IPO8		CAPRIN2		na		0.310513		0.306948
	rs7958506		chr12		32380197		BICD1		na		na		0.0586797		0.0888303
	rs10876694		chr12		39218219		na		na		na		0.132029		0.113456
	rs12367393		chr12		47222993		PCED1B		PCED1B		na		0.237164		0.134565
	rs2071449		chr12		54033227		AC012531.3		na		PRR13		0.200489		0.166227
	rs12317925		chr12		55192640		OR10U1P		na		na		0.200489		0.17942
	rs4237801		chr12		55471177		AC122685.1		na		ENSG00000258763		0.122249		0.173263
	rs4758855		chr12		60157896		na		na		ENSG00000252607		0.141809		0.148637
	rs1390853		chr12		62401021		USP15		na		na		0.124694		0.175901
	rs1370942		chr12		65312570		MSRB3		na		na		0.178484		0.180299
	rs774381		chr12		67045308		GRIP1		na		na		0.242054		0.333333
	rs6581987		chr12		71037388		AC025575.1		na		TSPAN8		0.114914		0.158311
	rs11178591		chr12		71081587		AC025575.2		na		TSPAN8		0.0977995		0.217238
	rs1822510		chr12		73624419		na		na		RNU6-1012P		0.224939		0.175022
	rs11179799		chr12		73781785		LINC02445		na		na		0.0782396		0.134565
	rs1350519		chr12		75186221		KCNC2		na		na		0.0904645		0.0844327
	rs940302		chr12		76316097		RN7SKP172		na		na		0.244499		0.229551
	rs2279575		chr12		77022564		E2F7		na		na		0.352078		0.389622
	rs696069		chr12		77611041		NAV3		na		na		0.0586797		0.0914688
	rs7315575		chr12		80069965		na		na		na		0.132029		0.208443
	rs7963676		chr12		80509546		PTPRQ		na		na		0.149144		0.1073
	rs7305798		chr12		80978319		ACSS3		na		na		0.161369		0.402814
	rs4882434		chr12		83048470		TMTC2		na		na		0.273839		0.39314
	rs12580193		chr12		83424625		na		na		na		0.232274		0.334213
	rs1482436		chr12		84184639		AC090679.1		na		ENSG00000289309		0.0806846		0.109059
	rs7974779		chr12		85326744		AC131532.1		na		LINC02820		0.0611247		0.0650836
	rs4897833		chr12		85734018		na		na		na		0.0709046		0.0949868
	rs34460		chr12		96789195		CFAP54		na		na		0.0733496		0.118734
	rs1544672		chr12		96825100		CFAP54		na		na		0.325183		0.356201
	rs4764744		chr12		100592963		GAS2L3		na		na		0.195599		0.194371
	rs4076550		chr12		104886876		SLC41A2		SLC41A2		na		0.122249		0.195251
	rs11068103		chr12		109747748		FAM222A-AS1		na		na		0.114914		0.136324
	rs10774844		chr12		116004658		MED13L		na		na		0.266504		0.146878
	rs6486532		chr12		130251074		AC026336.2		na		PIWIL1		0.132029		0.140721
	rs4770073		chr13		20806978		XPO4		na		na		0.0953545		0.136324
	rs1028697		chr13		24177844		AL359736.1		na		SPATA13		0.110024		0.058927
	rs17689385		chr13		30203644		KATNAL1		na		na		0.119804		0.0747581
	rs3752474		chr13		32757510		PDS5B		na		na		0.0904645		0.0633245
	rs7998286		chr13		34706830		na		na		GAMTP2		0.149144		0.0817942
	rs9574740		chr13		35846595		DCLK1		na		na		0.195599		0.21372
	rs7327037		chr13		37773169		TRPC4		na		na		0.315403		0.199648
	rs7334221		chr13		38057661		LINC00571		LINC00571		na		0.0782396		0.0958663
	rs9315634		chr13		38943470		na		na		na		0.246944		0.12577
	rs9315635		chr13		38943513		na		na		na		0.256724		0.23131
	rs17071714		chr13		48432503		RB1		na		na		0.158924		0.058927
	rs2475837		chr13		49960727		na		na		DLEU2		0.122249		0.145998
	rs299513		chr13		56789682		na		na		na		0.0586797		0.0773967
	rs9563521		chr13		57679639		PCDH17		na		na		0.146699		0.124011
	rs9537777		chr13		57686783		PCDH17		na		na		0.0855746		0.144239
	rs637432		chr13		58093569		na		na		na		0.146699		0.176781
	rs17183714		chr13		58157339		na		na		na		0.156479		0.182938
	rs2134867		chr13		60967080		na		na		LINC00378		0.0660147		0.103782
	rs12431324		chr13		61500386		na		na		na		0.134474		0.247142
	rs4309279		chr13		61966200		na		na		na		0.117359		0.111697
	rs7318029		chr13		62373970		na		na		na		0.0684597		0.109059
	rs1373805		chr13		62377095		na		na		na		0.0880196		0.115215
	rs2809606		chr13		62658763		na		na		na		0.114914		0.0721196
	rs3012169		chr13		63322034		LINC00376		na		na		0.176039		0.153914
	rs1340487		chr13		63397678		na		na		na		0.139364		0.146878
	rs9529066		chr13		66439294		PCDH9		na		na		0.315403		0.394899
	rs9540920		chr13		66809424		PCDH9		na		na		0.0684597		0.0703606
	rs11618974		chr13		68538270		na		na		na		0.144254		0.100264
	rs7993004		chr13		68772769		na		na		na		0.183374		0.203166
	rs9317737		chr13		68881822		LINC00550		na		na		0.205379		0.17942
	rs7338360		chr13		70590406		na		na		KLHL1		0.0977995		0.123131
	rs338106		chr13		70660435		na		na		RNU6-54P		0.0562347		0.147757
	rs1395349		chr13		70991864		na		na		DACH1		0.0977995		0.14336
	rs2065341		chr13		71570206		DACH1		na		na		0.0635697		0.0844327
	rs1212082		chr13		79551633		NDFIP2		LINC01068		na		0.102689		0.111697
	rs9545469		chr13		80549949		na		na		HNRNPA1P31		0.0660147		0.064204
	rs12427500		chr13		80941681		na		na		ENSG00000286746		0.0855746		0.154793
	rs4884176		chr13		80966766		na		na		ENSG00000286746		0.168704		0.144239
	rs7331125		chr13		81624416		na		na		na		0.0831296		0.0914688
	rs7994500		chr13		82694978		na		na		GYG1P2		0.149144		0.110818
	rs4512990		chr13		83432137		na		na		SLITRK1		0.0929095		0.102023
	rs1331944		chr13		83765892		na		na		na		0.117359		0.121372
	rs9546988		chr13		84968177		na		na		na		0.141809		0.109059
	rs9319107		chr13		85036608		na		na		SLITRK6		0.0977995		0.146878
	rs2039637		chr13		85044422		na		na		ENSG00000287438		0.0635697		0.0677221
	rs12869978		chr13		85171535		na		na		na		0.114914		0.1073
	rs2497403		chr13		85276070		na		na		SLITRK6		0.0977995		0.0712401
	rs10507949		chr13		85280999		na		na		RNU6-72P		0.151589		0.0677221
	rs1536352		chr13		88702419		na		na		RPL29P29		0.0684597		0.115215
	rs12856134		chr13		89957357		na		na		PEX12P1		0.271394		0.276165
	rs928646		chr13		90871821		na		na		RNU6-75P		0.139364		0.145119
	rs17735083		chr13		90986069		na		na		RNU6-75P		0.158924		0.192612
	rs521178		chr13		91120014		na		na		PPIAP23		0.102689		0.0738786
	rs1180898		chr13		92508808		GPC5		na		na		0.105134		0.144239
	rs9301826		chr13		92616815		GPC5		na		na		0.114914		0.101143
	rs1335320		chr13		92975472		na		na		GPC5		0.0855746		0.135444
	rs10492621		chr13		93026812		na		na		na		0.239609		0.283201
	rs161002		chr13		93136977		na		na		GPC6		0.0660147		0.0817942
	rs1408208		chr13		93381681		GPC6		na		na		0.185819		0.247142
	rs928189		chr13		93906021		GPC6		na		na		0.193154		0.19701
	rs17253738		chr13		94220835		GPC6		na		na		0.0684597		0.0976253
	rs2389908		chr13		97443628		RAP2A		na		na		0.0709046		0.0914688
	rs773356		chr13		104735750		na		na		na		0.0806846		0.123131
	rs7983370		chr13		107222654		FAM155A		na		na		0.0831296		0.0835532
	rs4372592		chr13		111880376		na		na		na		0.0635697		0.0738786
	rs7144752		chr14		20049772		na		na		OR4L1		0.283619		0.272647
	rs17103790		chr14		20204826		OR11H5P		na		na		0.129584		0.10642
	rs2141971		chr14		21771593		na		na		TRAV6		0.193154		0.259455
	rs2877388		chr14		22022201		na		na		TRAV13-2		0.171149		0.211961
	rs2144043		chr14		26165537		na		na		NOVA1		0.0660147		0.138083
	rs1950856		chr14		26241081		na		na		na		0.256724		0.271768
	rs12882548		chr14		26796775		LINC02588		na		na		0.0806846		0.124011
	rs2775278		chr14		28022375		na		na		BNIP3P1		0.107579		0.133685
	rs2022596		chr14		28223162		na		na		BNIP3P1		0.0635697		0.0712401
	rs8010744		chr14		29118222		na		na		ENSG00000258028		0.0806846		0.055409
	rs2197007		chr14		30019491		PRKD1		na		na		0.156479		0.137203
	rs179645		chr14		30866148		na		COCH		na		0.0562347		0.0844327
	rs7153403		chr14		30922557		STRN3		na		na		0.107579		0.109059
	rs4900918		chr14		37500487		MIPOL1		na		na		0.0709046		0.0721196
	rs7153182		chr14		37985088		TTC6		na		na		0.0684597		0.211961
	rs2803914		chr14		38162326		AL392023.2		na		SSTR1		0.0880196		0.104661
	rs7157738		chr14		38404799		na		na		CLEC14A		0.0709046		0.0677221
	rs1891881		chr14		41318220		na		na		na		0.168704		0.161829
	rs1957862		chr14		41846950		LRFN5		na		na		0.339853		0.311346
	rs1698533		chr14		42702075		AL442163.1		na		LRFN5		0.134474		0.0800352
	rs12891078		chr14		42831113		na		na		na		0.0684597		0.115215
	rs12891160		chr14		43269631		na		na		FSCB		0.205379		0.151275
	rs2009767		chr14		43510500		na		na		FSCB		0.110024		0.133685
	rs1958249		chr14		43822938		na		na		na		0.283619		0.273527
	rs9323093		chr14		44016140		LINC02307		na		na		0.102689		0.0677221
	rs12436379		chr14		45676089		na		na		RNU6-552P		0.0733496		0.0712401
	rs2014547		chr14		45681079		na		na		RNU6-552P		0.0586797		0.0694811
	rs10483584		chr14		45809270		na		na		na		0.0660147		0.104661
	rs2415984		chr14		46403573		LINC00871		na		na		0.0806846		0.138083
	rs2044951		chr14		46578556		na		na		RPL10L		0.0977995		0.190853
	rs1952219		chr14		47138100		MDGA2		na		na		0.242054		0.318382
	rs1660229		chr14		48299620		na		na		LINC00648		0.0953545		0.0580475
	rs8005339		chr14		51747606		AL079307.2		na		FRMD6		0.0635697		0.242744
	rs7150285		chr14		55666224		KTN1		na		na		0.178484		0.158311
	rs2296182		chr14		55669241		KTN1		na		na		0.0684597		0.0853122
	rs1565946		chr14		57560118		na		na		SLC35F4		0.308068		0.381706
	rs7155580		chr14		58303914		ARID4A		HNRNPCP1		na		0.176039		0.157432
	rs1268579		chr14		59237580		DAAM1		na		na		0.0635697		0.116974
	rs9323416		chr14		62533040		na		na		na		0.0635697		0.0941073
	rs171457		chr14		62837827		KCNH5		na		na		0.0611247		0.0738786
	rs7146322		chr14		66811301		GPHN		na		na		0.0611247		0.064204
	rs2043061		chr14		80370731		DIO2		na		na		0.149144		0.17942
	rs4779681		chr15		29933922		TJP1		TJP1		na		0.112469		0.122252
	rs345875		chr15		33030749		FMN1		na		na		0.0855746		0.19701
	rs963425		chr15		34934412		AQR		na		na		0.0880196		0.132806
	rs7167921		chr15		35378217		DPH6		DPH6		na		0.0953545		0.0580475
	rs4411472		chr15		38390910		na		na		SPRED1		0.0684597		0.0738786
	rs1849295		chr15		46981630		na		na		na		0.0806846		0.118734
	rs3743286		chr15		47772595		SEMA6D		na		na		0.0855746		0.0598065
	rs3098614		chr15		49177673		GALK2		na		na		0.227384		0.255057
	rs476733		chr15		50594433		TRPM7		TRPM7		na		0.0880196		0.110818
	rs11070857		chr15		51564023		DMXL2		na		na		0.0586797		0.112577
	rs8038719		chr15		53702438		WDR72		na		na		0.0953545		0.156552
	rs12911850		chr15		54409997		UNC13C		na		na		0.0782396		0.0897098
	rs605869		chr15		54527699		UNC13C		na		na		0.0831296		0.0897098
	rs1680488		chr15		56712165		AC090517.4		na		ZNF280D		0.0855746		0.154793
	rs8023343		chr15		56926576		TCF12		TCF12		na		0.381418		0.460862
	rs2554040		chr15		57658550		MYZAP		na		na		0.149144		0.16095
	rs431414		chr15		58854601		MINDY2		na		na		0.158924		0.0694811
	rs12593813		chr15		67743514		MAP2K5		na		na		0.114914		0.0932278
	rs745213		chr15		67767051		MAP2K5		SKOR1		na		0.0880196		0.153914
	rs7497457		chr15		67839385		AC009292.2		na		SKOR1		0.0635697		0.170624
	rs11072239		chr15		70958202		LRRC49		na		na		0.129584		0.108179
	rs8027960		chr15		71700416		THSD4		na		na		0.0782396		0.118734
	rs8039533		chr15		73116560		NEO1		na		na		0.0660147		0.0765172
	rs2899826		chr15		74441159		na		na		SEMA7A		0.0635697		0.0949868
	rs11635463		chr15		76469645		SCAPER		SCAPER		na		0.0733496		0.0738786
	rs10851925		chr15		80105556		ZFAND6		na		na		0.374083		0.167986
	rs4843156		chr15		83787593		ADAMTSL3		na		na		0.249389		0.146878
	rs11854843		chr15		91745361		na		na		SNOU13		0.0806846		0.105541
	rs7183500		chr15		95556694		na		na		RNU2-3P		0.134474		0.128408
	rs12440955		chr15		95912497		na		na		RNU2-3P		0.198044		0.12577
	rs4349098		chr15		96065592		AC012409.2		na		NR2F2		0.132029		0.120493
	rs758045		chr16		4383197		CORO7		na		na		0.117359		0.141601
	rs1354808		chr16		7987854		na		na		ENSG00000260289		0.215159		0.30431
	rs1362633		chr16		50027661		CNEP1R1		HEATR3		na		0.207824		0.210202
	rs9925256		chr16		52438351		AC007490.1		na		TOX3		0.144254		0.0861917
	rs12599467		chr16		53212846		CHD9		RP11-295M3.2		na		0.0562347		0.0729991
	rs2388230		chr16		53585573		na		RPGRIP1L		na		0.119804		0.117854
	rs724195		chr16		60751299		na		na		CDH8		0.0684597		0.0773967
	rs11076412		chr16		60756878		na		na		na		0.129584		0.0958663
	rs723805		chr16		61449120		na		na		na		0.183374		0.266491
	rs8049728		chr16		69619887		NFAT5		NOB1		na		0.178484		0.302551
	rs16970969		chr16		72487518		LINC01572		na		na		0.119804		0.055409
	rs1428758		chr16		76306609		CNTNAP4		na		na		0.0855746		0.0694811
	rs2873506		chr16		82117581		AC092142.1		na		HSD17B2		0.112469		0.165347
	rs13343274		chr17		2596399		PAFAH1B1		na		na		0.110024		0.0677221
	rs11654423		chr17		10441014		AC005323.2		na		MYHAS		0.217604		0.226033
	rs2074283		chr17		19002716		SLC5A10		na		na		0.105134		0.105541
	rs2952991		chr17		31198724		NF1		na		na		0.244499		0.363237
	rs2952993		chr17		31211980		NF1		na		na		0.0684597		0.0800352
	rs17138585		chr17		37638272		DDX52		na		na		0.117359		0.0967458
	rs1799949		chr17		43092449		BRCA1		VAT1		na		0.0855746		0.0817942
	rs8176126		chr17		43106032		BRCA1		PTRF		na		0.119804		0.133685
	rs7222501		chr17		44276289		AC003043.2		na		HEXIM1		0.0757946		0.117854
	rs2938470		chr17		48251698		SKAP1		SNX11		na		0.0611247		0.0941073
	rs12453437		chr17		51046583		AC005920.2		na		SPAG9		0.0709046		0.0694811
	rs7217078		chr17		52953911		na		na		na		0.122249		0.157432
	rs2958950		chr17		54852060		na		na		TOM1L1		0.149144		0.0888303
	rs2645469		chr17		59784231		VMP1		RPS6KB1		na		0.0635697		0.0826737
	rs239363		chr17		63069245		TANC2		CYB561		na		0.129584		0.0905893
	rs4968755		chr17		63173891		TANC2		CYB561		na		0.0831296		0.0976253
	rs6504246		chr17		64665389		na		na		SMURF2		0.0782396		0.114336
	rs12600442		chr17		68192164		AC005332.2		na		BPTF		0.0977995		0.104661
	rs759000		chr17		71501363		na		na		na		0.146699		0.116095
	rs346803		chr17		76384486		SPHK1		na		na		0.0855746		0.155673
	rs4238993		chr17		76511638		na		na		CYGB		0.0880196		0.294635
	rs11081080		chr18		3953314		DLGAP1		na		na		0.246944		0.218118
	rs36057401		chr18		11341156		na		na		na		0.0904645		0.105541
	rs7243256		chr18		22935411		RBBP8		na		na		0.146699		0.115215
	rs12326933		chr18		25105241		ZNF521		na		na		0.156479		0.102023
	rs3786420		chr18		28011233		CDH2		na		na		0.107579		0.117854
	rs1443453		chr18		28012967		CDH2		na		na		0.0757946		0.14336
	rs2909277		chr18		30517468		na		na		na		0.158924		0.14336
	rs276938		chr18		31030022		DSC3		na		na		0.234719		0.220756
	rs12709667		chr18		33703488		ASXL3		na		na		0.354523		0.346526
	rs7240888		chr18		34043904		NOL4		na		na		0.107579		0.0773967
	rs12958537		chr18		34390122		na		na		DTNA		0.0782396		0.148637
	rs17636184		chr18		34538576		DTNA		na		na		0.171149		0.154793
	rs482748		chr18		34987039		MAPRE2		na		na		0.161369		0.159191
	rs10048231		chr18		41022278		na		na		na		0.298289		0.369393
	rs4553709		chr18		41025704		na		na		na		0.173594		0.183817
	rs1381342		chr18		42210268		LINC00907		na		na		0.198044		0.574318
	rs12605134		chr18		43185559		na		na		na		0.112469		0.144239
	rs990652		chr18		43907099		na		na		RNU6-443P		0.158924		0.120493
	rs3887227		chr18		51290327		na		na		RNU1-46P		0.0709046		0.0905893
	rs539388		chr18		60509709		AC091576.1		na		MC4R		0.185819		0.124011
	rs1583123		chr18		60537813		AC091576.1		na		ENSG00000285681		0.339853		0.312225
	rs9952673		chr18		66322152		na		na		na		0.0904645		0.0747581
	rs3886594		chr18		67555556		AC114689.3		na		DSEL-AS1		0.0782396		0.0809147
	rs677595		chr18		67873214		AC114689.3		na		DSEL-AS1		0.127139		0.109938
	rs7240103		chr18		68047218		na		na		DSEL		0.0904645		0.0905893
	rs1544990		chr18		69063257		na		na		CCDC102B		0.220049		0.489886
	rs3746106		chr19		1249110		MIDN		na		na		0.0953545		0.133685
	rs35936082		chr19		7325873		na		na		na		0.121053		0.193492
	rs3786623		chr19		8390496		RAB11B		ANGPTL4		na		0.151589		0.162709
	rs3745686		chr19		11453178		ELAVL3		na		na		0.136919		0.260334
	rs4808138		chr19		18609171		TMEM59L		na		na		0.222494		0.146878
	rs374762		chr19		20824406		na		na		na		0.144254		0.14248
	rs8102770		chr19		22472997		ZNF98		na		na		0.337408		0.337731
	rs7249169		chr19		29973289		URI1		na		na		0.0562347		0.0826737
	rs2014141		chr19		40993084		CYP2B6		na		na		0.0929095		0.0993843
	rs6509215		chr19		45478522		ERCC1		PPM1N		na		0.0831296		0.349164
	rs4853930		chr2		2524350		na		na		MYT1L		0.210269		0.209323
	rs1382745		chr2		4580031		na		na		na		0.0709046		0.134565
	rs826009		chr2		4618138		na		na		LINC01249		0.110024		0.0615655
	rs10166582		chr2		12084804		MIR3681HG		na		na		0.107579		0.176781
	rs7569975		chr2		19991935		AC079145.1		na		WDR35		0.315403		0.366755
	rs12614731		chr2		35133741		AC012593.1		na		ENSG00000226994		0.146699		0.371152
	rs2177484		chr2		35983607		na		na		CRIM1		0.105134		0.140721
	rs173800		chr2		40621093		AC007317.1		na		SLC8A1		0.0929095		0.0817942
	rs4387847		chr2		40622528		AC007317.1		na		SLC8A1		0.185819		0.105541
	rs12613563		chr2		40923162		na		na		na		0.158924		0.270009
	rs4140754		chr2		41291238		na		na		na		0.0782396		0.055409
	rs2710161		chr2		47855785		FBXO11		na		na		0.129584		0.0888303
	rs2698002		chr2		51527941		AC007402.1		na		ENSG00000231918		0.242054		0.189094
	rs17862764		chr2		51725852		AC007402.1		na		ZNF863P		0.202934		0.233069
	rs13394208		chr2		51751803		AC007402.1		na		ENST00000440698		0.0709046		0.147757
	rs10490465		chr2		53644666		ASB3		na		na		0.0880196		0.120493
	rs6545836		chr2		60894838		REL		na		na		0.215159		0.158311
	rs10519086		chr2		67034514		na		na		ETAA1		0.0782396		0.0782762
	rs2861748		chr2		67788182		na		na		na		0.195599		0.172383
	rs831541		chr2		73896401		ACTG2		SMYD5		na		0.310513		0.218997
	rs7567671		chr2		81687933		na		na		na		0.107579		0.0870712
	rs683139		chr2		86620062		RNF103		na		na		0.0782396		0.105541
	rs7571971		chr2		88594833		EIF2AK3		AC062029.1		na		0.0611247		0.057168
	rs11688829		chr2		97911226		TMEM131		na		na		0.347188		0.310466
	rs6543250		chr2		98023518		na		na		TMEM131		0.119804		0.12577
	rs3792152		chr2		99414089		REV1		na		na		0.141809		0.297274
	rs266180		chr2		107435733		LINC01885		na		na		0.215159		0.218997
	rs1890		chr2		119301412		C2orf76		C2orf76		na		0.232274		0.0633245
	rs10207651		chr2		126608649		na		na		na		0.119804		0.218118
	rs6430752		chr2		137863725		na		na		HNMT		0.0709046		0.14336
	rs7578285		chr2		139761139		na		na		MRPS18BP2		0.215159		0.251539
	rs6746848		chr2		140713156		LRP1B		na		na		0.0635697		0.0747581
	rs10496864		chr2		141025194		LRP1B		na		na		0.0562347		0.167986
	rs4954697		chr2		141227715		LRP1B		na		na		0.146699		0.135444
	rs6712429		chr2		141316588		LRP1B		na		na		0.156479		0.19613
	rs9287350		chr2		143300592		ARHGAP15		na		na		0.298289		0.274406
	rs4662238		chr2		145276833		na		na		SNR65		0.129584		0.122252
	rs9653191		chr2		148288558		MBD5		na		na		0.212714		0.239226
	rs3771891		chr2		151360671		TNFAIP6		na		na		0.112469		0.243624
	rs1036526		chr2		152662010		PRPF40A		PRPF40A		na		0.0586797		0.0765172
	rs4664716		chr2		153857763		na		na		na		0.139364		0.113456
	rs7574878		chr2		154749636		KCNJ3		na		na		0.239609		0.322779
	rs10185386		chr2		154897726		na		na		KCNJ3		0.100244		0.114336
	rs17495695		chr2		159521649		BAZ2B		na		na		0.210269		0.136324
	rs1111416		chr2		161354716		PSMD14		na		na		0.0733496		0.115215
	rs1913814		chr2		161896713		SLC4A10		na		na		0.105134		0.113456
	rs17734552		chr2		163141497		na		na		RNU6-627P		0.0562347		0.0650836
	rs438326		chr2		163850315		AC016766.1		na		FIGN		0.107579		0.299912
	rs4468831		chr2		164939600		AC019197.1		na		SLC38A11		0.0855746		0.104661
	rs12999141		chr2		170865416		na		na		GAD1		0.176039		0.189094
	rs13013988		chr2		172051348		METAP1D		METAP1D		na		0.207824		0.243624
	rs2053964		chr2		173108711		MAP3K20		na		na		0.239609		0.296394
	rs13414530		chr2		176304440		MTX2		na		na		0.0660147		0.16095
	rs13417670		chr2		177161909		AC074286.1		na		RNA5SP112		0.151589		0.164468
	rs7575586		chr2		179505112		ZNF385B		na		na		0.117359		0.110818
	rs262269		chr2		180018768		na		na		CWC22		0.200489		0.207564
	rs16867228		chr2		180183078		na		na		na		0.0757946		0.14248
	rs13398100		chr2		182117493		PPP1R1C		na		na		0.0733496		0.120493
	rs11902959		chr2		182824527		na		na		FRZB		0.110024		0.229551
	rs6728764		chr2		184673203		ZNF804A		na		na		0.0684597		0.0659631
	rs13386401		chr2		184999673		na		na		na		0.0562347		0.171504
	rs17576288		chr2		187122566		AC007319.1		na		CALCRL-AS1		0.207824		0.202287
	rs6434225		chr2		187595711		na		AC007319.1		na		0.215159		0.185576
	rs4667181		chr2		187604656		na		ST13P2		na		0.0880196		0.194371
	rs2138441		chr2		187908954		LINC01090		na		na		0.132029		0.200528
	rs13005714		chr2		189133285		COL5A2		na		na		0.100244		0.140721
	rs12693542		chr2		189580122		SLC40A1		na		na		0.259169		0.181179
	rs6727756		chr2		193810476		na		na		GLULP6		0.122249		0.130167
	rs4404290		chr2		194596071		na		na		na		0.278729		0.212841
	rs10931822		chr2		198649033		AC019330.1		na		PLCL1		0.122249		0.123131
	rs12621870		chr2		202492491		BMPR2		BMPR2		na		0.124694		0.17942
	rs7579680		chr2		204175769		na		na		ICOS		0.168704		0.161829
	rs7607205		chr2		210623379		CPS1		na		na		0.100244		0.104661
	rs17344051		chr2		212081631		ERBB4		na		na		0.378973		0.505717
	rs10497990		chr2		213060784		IKZF2		na		na		0.107579		0.207564
	rs2112014		chr2		214122086		SPAG16		na		na		0.166259		0.187335
	rs12151627		chr2		222626203		FARSB		FARSB		na		0.0806846		0.058927
	rs630011		chr2		223750439		AP1S3		na		na		0.0611247		0.0729991
	rs6737960		chr2		225718246		na		na		na		0.0684597		0.113456
	rs812383		chr2		232871422		SNORC		C2orf82		na		0.107579		0.113456
	rs2317644		chr2		236493472		IQCA1		na		na		0.283619		0.32102
	rs2294248		chr20		8017995		TMX4		TMX4		na		0.136919		0.175022
	rs1935671		chr20		8401449		PLCB1		na		na		0.110024		0.144239
	rs3891453		chr20		8866080		PLCB1		na		na		0.176039		0.189974
	rs1047383		chr20		8883359		PLCB1		na		na		0.102689		0.159191
	rs2876234		chr20		11589507		na		na		PGAM3P		0.100244		0.1073
	rs7273791		chr20		12940961		LINC01722		na		na		0.124694		0.226913
	rs2143553		chr20		15732084		MACROD2		na		na		0.188264		0.116095
	rs6080217		chr20		16305201		KIF16B		na		na		0.0757946		0.060686
	rs2425478		chr20		42107024		PTPRT		na		na		0.202934		0.255057
	rs2207886		chr20		42536583		PTPRT		na		na		0.163814		0.241865
	rs6074015		chr20		46082536		NCOA5		RPL13P2		na		0.0684597		0.0712401
	rs16980896		chr20		57333667		SPO11		na		na		0.105134		0.0879507
	rs6026024		chr20		58082316		na		na		C20orf85		0.224939		0.2146
	rs2823687		chr21		16250810		MIR99AHG		na		na		0.134474		0.0923483
	rs2823702		chr21		16256417		MIR99AHG		na		na		0.0757946		0.0923483
	rs2824358		chr21		17559918		CXADR		na		na		0.0782396		0.0835532
	rs2212786		chr21		18771831		na		na		PPIAP22		0.124694		0.159191
	rs466836		chr21		18960205		AL157359.1		na		PPIAP22		0.0757946		0.057168
	rs17801179		chr21		20526714		na		na		na		0.112469		0.131047
	rs13047738		chr21		21226202		NCAM2		na		na		0.0684597		0.0914688
	rs2826833		chr21		21431354		NCAM2		na		na		0.303178		0.502199
	rs1735998		chr21		21684444		LINC00317		na		na		0.0586797		0.062445
	rs2827497		chr21		22409388		AP000561.1		na		MAPK6PS2		0.154034		0.105541
	rs1023393		chr21		23551572		na		na		na		0.237164		0.147757
	rs2830758		chr21		27190822		na		na		GPX1P2		0.0757946		0.0562885
	rs2244151		chr21		33820091		AP000311.1		na		ITSN1		0.0757946		0.174142
	rs2413115		chr22		32416947		BPIFC		SLC5A4		na		0.244499		0.328056
	rs5764825		chr22		45684227		ATXN10		ATXN10		na		0.122249		0.100264
	rs12108032		chr3		5451067		na		na		EDEM1		0.146699		0.12577
	rs17043965		chr3		5948170		na		na		na		0.0635697		0.0853122
	rs12631028		chr3		12298907		PPARG		na		na		0.224939		0.240106
	rs7627602		chr3		12839258		CAND2		na		na		0.0806846		0.131926
	rs3773307		chr3		12839973		CAND2		na		na		0.0733496		0.0773967
	rs1394761		chr3		24373336		THRB		na		na		0.107579		0.172383
	rs9848796		chr3		27695904		na		na		EOMES		0.139364		0.28496
	rs2888166		chr3		29845233		RBMS3		na		na		0.310513		0.368514
	rs3773778		chr3		32482598		CMTM6		na		na		0.320293		0.347405
	rs11129627		chr3		34942447		na		na		LOC101928135		0.171149		0.158311
	rs17033700		chr3		35702187		ARPP21		na		na		0.156479		0.105541
	rs11718606		chr3		37306449		GOLGA4		ITGA9		na		0.205379		0.130167
	rs1495704		chr3		41460821		ULK4		na		na		0.0660147		0.101143
	rs9829099		chr3		56071802		ERC2		na		na		0.124694		0.146878
	rs9861551		chr3		60702743		FHIT		na		na		0.188264		0.313984
	rs9845872		chr3		62854846		CADPS		na		na		0.0586797		0.0650836
	rs707010		chr3		66283528		SLC25A26		SLC25A26		na		0.168704		0.138083
	rs9310260		chr3		73052324		PPP4R2		PPP4R2		na		0.0782396		0.0817942
	rs4677399		chr3		74469233		CNTN3		na		na		0.244499		0.224274
	rs6793923		chr3		77449221		ROBO2		na		na		0.134474		0.188215
	rs4264688		chr3		79496198		ROBO1		na		na		0.0660147		0.0817942
	rs4856257		chr3		79670635		ROBO1		na		na		0.136919		0.227792
	rs28546660		chr3		79901854		na		na		HMGB1P38		0.305623		0.173263
	rs275360		chr3		81377667		na		na		GBE1		0.161369		0.162709
	rs9873044		chr3		82877790		na		na		SRRM1P2		0.102689		0.133685
	rs17021619		chr3		84605057		na		na		CADM2		0.0611247		0.0747581
	rs10212117		chr3		86840902		na		na		na		0.122249		0.0941073
	rs9843580		chr3		87683106		AC108749.1		na		ENSG00000239572		0.242054		0.189094
	rs11921985		chr3		89417207		EPHA3		na		na		0.205379		0.222515
	rs9815406		chr3		94254435		na		na		NSUN3		0.259169		0.443272
	rs6762510		chr3		94664488		na		na		na		0.158924		0.121372
	rs7623417		chr3		95763901		na		na		MTRNR2L12		0.107579		0.240106
	rs12488417		chr3		96642269		na		na		na		0.193154		0.25066
	rs6783446		chr3		101960153		LINC02085		na		na		0.0880196		0.163588
	rs771755		chr3		102016820		na		na		na		0.366748		0.385224
	rs16844787		chr3		102157259		ZPLD1		na		na		0.176039		0.116974
	rs7626999		chr3		102460712		ZPLD1		na		na		0.190709		0.194371
	rs2029329		chr3		104651627		na		na		ALCAM		0.110024		0.14248
	rs4682289		chr3		111583647		CD96		na		na		0.0684597		0.0677221
	rs2669904		chr3		114648848		ZBTB20		na		na		0.0904645		0.117854
	rs6772113		chr3		116074832		LSAMP		na		na		0.215159		0.198769
	rs2251566		chr3		119606060		PLA1A		GPR156		na		0.166259		0.0809147
	rs34759275		chr3		119928168		GSK3B		na		na		0.330073		0.19613
	rs17330607		chr3		125286166		ZNF148		na		na		0.310513		0.28584
	rs12635723		chr3		136580890		STAG1		na		na		0.0880196		0.104661
	rs7615890		chr3		139623997		NMNAT3		na		na		0.0831296		0.0809147
	rs12487317		chr3		139756136		na		na		COPB2		0.256724		0.230431
	rs1726536		chr3		144529662		na		na		na		0.0709046		0.147757
	rs1707469		chr3		146142518		PLOD2		PLOD2		na		0.0733496		0.0949868
	rs13077764		chr3		146954801		AC092957.1		na		U3		0.0977995		0.147757
	rs13082444		chr3		147590408		NPM1P28		na		na		0.154034		0.489006
	rs10935840		chr3		151382295		P2RY12		P2RY12		na		0.188264		0.208443
	rs497945		chr3		152149557		na		na		LINC02917		0.0657895		0.102023
	rs10433456		chr3		153411415		LINC02006		na		na		0.132029		0.110818
	rs579695		chr3		153730291		LINC02006		na		na		0.0953545		0.0747581
	rs7635575		chr3		154018385		na		ARHGEF26-AS1		na		0.173594		0.16007
	rs12631218		chr3		155452995		PLCH1		na		na		0.132029		0.248901
	rs7634624		chr3		157021241		LEKR1		na		na		0.298289		0.2146
	rs4856766		chr3		162113435		na		na		na		0.112469		0.233949
	rs7626636		chr3		162458502		na		na		TOMM22P6		0.156479		0.16007
	rs1492170		chr3		163194341		AC128685.1		na		ENSG00000258763		0.215159		0.299033
	rs1460434		chr3		163539186		na		na		SNOU13		0.0782396		0.10642
	rs9855119		chr3		163554910		na		na		SNOU13		0.0611247		0.0580475
	rs1495058		chr3		164768406		LINC01324		na		na		0.151589		0.192612
	rs9883928		chr3		166013220		na		na		BCHE		0.100244		0.0747581
	rs7429483		chr3		166075111		na		na		na		0.129584		0.212841
	rs532294		chr3		166623911		na		na		na		0.183374		0.216359
	rs6444350		chr3		167471102		SERPINI2		na		na		0.310513		0.33949
	rs7653745		chr3		167618982		WDR49		PDCD10		na		0.0709046		0.0809147
	rs1454903		chr3		171656372		PLD1		na		na		0.171149		0.197889
	rs1362956		chr3		174217232		NLGN1		na		na		0.222494		0.219877
	rs11720995		chr3		174462349		NAALADL2		na		na		0.183374		0.170624
	rs9290505		chr3		174579583		NAALADL2		na		na		0.0904645		0.0976253
	rs1588896		chr3		174797855		NAALADL2		na		na		0.205379		0.176781
	rs17578740		chr3		178288888		AC109779.1		na		KCNMB2		0.0684597		0.055409
	rs3729692		chr3		179228537		PIK3CA		na		na		0.0611247		0.0633245
	rs9290930		chr3		190355900		CLDN16		na		na		0.0806846		0.148637
	rs9833540		chr3		190384199		CLDN16		CLDN16		na		0.0855746		0.221636
	rs1024946		chr3		190628734		IL1RAP		na		na		0.151589		0.180299
	rs4974578		chr4		1271284		CTBP1-DT		CTBP1-AS2		na		0.107579		0.111697
	rs565867		chr4		13119098		na		na		na		0.0782396		0.0756376
	rs4698245		chr4		14239408		AC092546.1		na		ENSG00000202449		0.136919		0.120493
	rs312357		chr4		19257231		LINC02438		na		na		0.100244		0.133685
	rs534860		chr4		20208848		na		na		na		0.0904645		0.0615655
	rs7664347		chr4		20262912		SLIT2		na		na		0.114914		0.148637
	rs10010445		chr4		23473228		na		na		na		0.0611247		0.0668426
	rs4328902		chr4		25736547		na		na		SEL1L3		0.122249		0.186456
	rs12507314		chr4		26737142		TBC1D19		na		na		0.151589		0.101143
	rs12644232		chr4		26929831		STIM2		STIM2		na		0.134474		0.118734
	rs4487325		chr4		28085832		na		na		MESTP3		0.114914		0.0932278
	rs1403532		chr4		31958331		na		na		na		0.119804		0.0809147
	rs12498441		chr4		34892185		na		na		na		0.190709		0.168865
	rs6839051		chr4		35023655		na		na		na		0.124694		0.134565
	rs1350115		chr4		35030542		na		na		ENSG00000238694		0.0684597		0.0897098
	rs1320213		chr4		40190918		RHOH		na		na		0.105134		0.0932278
	rs3804186		chr4		41948233		TMEM33		na		na		0.180929		0.228672
	rs2660346		chr4		41991628		SLC30A9		na		na		0.0611247		0.0580475
	rs1434815		chr4		43738457		na		na		na		0.0611247		0.0941073
	rs1472175		chr4		45828275		na		na		na		0.176039		0.259455
	rs502038		chr4		46277301		GABRA2		GABRG1		na		0.124694		0.0958663
	rs17656763		chr4		48860245		OCIAD1-AS1		na		na		0.127139		0.156552
	rs6814812		chr4		55865689		EXOC1		EXOC1		na		0.178484		0.16095
	rs3796529		chr4		56930248		REST		na		na		0.0977995		0.0756376
	rs10866460		chr4		58420938		na		na		na		0.161369		0.139842
	rs10517820		chr4		62414014		na		na		HMGN1P11		0.117359		0.104661
	rs7656244		chr4		64303697		TECRL		na		na		0.249389		0.310466
	rs13117957		chr4		64374382		TECRL		na		na		0.119804		0.112577
	rs13105217		chr4		64515316		na		na		na		0.0782396		0.149516
	rs162578		chr4		65248906		na		na		na		0.185819		0.242744
	rs10517944		chr4		65862868		na		na		RNU2-40P		0.246944		0.177661
	rs10866177		chr4		67127900		na		na		RNU6-699P		0.0635697		0.0738786
	rs1038426		chr4		67736817		UBA6-AS1		UBA6		na		0.0977995		0.175901
	rs2298839		chr4		73444127		AFP		na		na		0.0635697		0.0756376
	rs907446		chr4		76332651		CCDC158		CCDC158		na		0.239609		0.131926
	rs3822041		chr4		87108334		AFF1		na		na		0.0929095		0.0861917
	rs12108488		chr4		90328617		CCSER1		na		na		0.141809		0.173263
	rs1381355		chr4		90357733		CCSER1		na		na		0.0611247		0.0615655
	rs6814827		chr4		90418517		CCSER1		na		na		0.0733496		0.0738786
	rs2169945		chr4		92637420		GRID2		na		na		0.117359		0.109059
	rs2306802		chr4		94263904		SMARCAD1		na		na		0.0831296		0.119613
	rs265060		chr4		95471414		UNC5C		na		na		0.266504		0.194371
	rs1893881		chr4		99209766		AP002026.1		na		ADH6		0.0806846		0.0905893
	rs17029215		chr4		99599648		AC083902.1		na		MTTP		0.136919		0.153914
	rs2567381		chr4		100584357		EMCN		na		na		0.0806846		0.0598065
	rs199330		chr4		105582786		ARHGEF38		na		na		0.134474		0.12489
	rs3109954		chr4		106336070		AIMP1		na		na		0.0806846		0.0888303
	rs17044961		chr4		112793515		na		na		ANK2		0.0611247		0.0703606
	rs10014745		chr4		114869582		NDST4		na		na		0.0880196		0.152155
	rs13103789		chr4		115115415		na		na		NDST4		0.286064		0.270009
	rs2118550		chr4		117187990		na		na		na		0.317848		0.352682
	rs4529127		chr4		117419286		LINC01378		na		na		0.200489		0.200528
	rs2635302		chr4		117631117		LINC01378		na		na		0.158924		0.164468
	rs1393966		chr4		119876702		na		na		ENSG00000200553		0.0953545		0.062445
	rs11945951		chr4		121115870		AC105254.2		na		TNIP3		0.259169		0.491645
	rs7672640		chr4		121863302		BBS7		EXOSC9		na		0.139364		0.167106
	rs307034		chr4		123129324		SPATA5		na		na		0.136919		0.0694811
	rs931707		chr4		123280380		SPATA5		NUDT6		na		0.200489		0.161829
	rs17010174		chr4		125631453		na		na		FAT4		0.122249		0.187335
	rs2893160		chr4		126019405		na		na		na		0.180929		0.12489
	rs2391037		chr4		126317979		na		na		na		0.0660147		0.112577
	rs11732886		chr4		127667607		INTU		INTU		na		0.139364		0.172383
	rs6857681		chr4		129164977		na		na		C4orf33		0.105134		0.0686016
	rs17372420		chr4		129547629		na		na		Y_RNA		0.0684597		0.0914688
	rs7692845		chr4		129949644		LINC02465		na		na		0.0880196		0.144239
	rs10001417		chr4		130470496		na		na		GAPDHP56		0.0586797		0.164468
	rs6816647		chr4		130686809		na		na		na		0.188264		0.299033
	rs1280678		chr4		131448353		LINC02377		na		na		0.256724		0.247142
	rs350996		chr4		131552565		na		na		LINC02377		0.222494		0.270888
	rs1039270		chr4		132265030		na		na		na		0.171149		0.101143
	rs4426794		chr4		132311383		na		na		na		0.124694		0.0817942
	rs1392017		chr4		132347901		na		na		ELL2P2		0.144254		0.0835532
	rs13136983		chr4		132691196		na		na		ELL2P2		0.0757946		0.0633245
	rs10009279		chr4		132752548		na		na		PCDH10		0.146699		0.173263
	rs1868251		chr4		132832644		na		na		na		0.193154		0.234828
	rs2420154		chr4		133162803		PCDH10		na		na		0.0562347		0.0650836
	rs1346065		chr4		133301814		na		na		na		0.129584		0.133685
	rs13147783		chr4		135336333		na		na		na		0.0855746		0.124011
	rs6535127		chr4		135941247		na		na		na		0.0806846		0.159191
	rs11939250		chr4		136425646		na		na		na		0.0586797		0.0686016
	rs12640219		chr4		136982551		LINC02511		na		na		0.0562347		0.055409
	rs654656		chr4		137052826		LINC02511		na		na		0.0611247		0.14336
	rs35415175		chr4		137505366		na		na		PCDH18		0.122249		0.135444
	rs1355153		chr4		137813452		AC131956.1		na		PCDH18		0.0611247		0.0932278
	rs6812121		chr4		137887186		na		na		SLC7A11		0.0806846		0.12577
	rs17050231		chr4		138279675		AC093903.1		na		SLC7A11		0.178484		0.175022
	rs1390994		chr4		142179034		INPP4B		na		na		0.0611247		0.119613
	rs10011108		chr4		154667908		LRAT		na		na		0.161369		0.10642
	rs12501328		chr4		154740179		LRAT		na		na		0.0562347		0.0756376
	rs13149939		chr4		155117106		na		na		na		0.205379		0.307828
	rs1915779		chr4		156571506		na		na		PDGFC		0.134474		0.194371
	rs6847800		chr4		158010724		na		FAM198B		na		0.195599		0.102023
	rs10517706		chr4		159674260		LINC02233		na		na		0.220049		0.242744
	rs295238		chr4		160248931		na		na		RPS14P7		0.0611247		0.0668426
	rs6844871		chr4		160988928		na		na		na		0.180929		0.204925
	rs12511075		chr4		161510433		FSTL5		na		na		0.110024		0.060686
	rs4529007		chr4		161540605		FSTL5		na		na		0.349633		0.286719
	rs7694367		chr4		162880777		na		na		ENSG00000248431		0.0733496		0.0958663
	rs1382658		chr4		163115149		AC022272.1		na		NAF1		0.117359		0.205805
	rs13148765		chr4		164366842		MARCHF1		na		na		0.119804		0.181179
	rs11941399		chr4		166533341		na		na		SPOCK3		0.105134		0.16007
	rs28580082		chr4		166650122		na		na		na		0.171149		0.207564
	rs7691894		chr4		166741513		SPOCK3		na		na		0.212714		0.172383
	rs6851188		chr4		166935218		SPOCK3		na		na		0.0709046		0.057168
	rs1444943		chr4		167864761		na		na		na		0.112469		0.116095
	rs1994695		chr4		171226064		na		na		RNU6ATAC13P		0.0611247		0.0650836
	rs11734349		chr4		174155501		LINC02268		na		na		0.112469		0.129288
	rs4555573		chr4		175585100		na		na		SPATA4		0.110024		0.060686
	rs11947286		chr4		178001605		na		na		LINC01098		0.0855746		0.1073
	rs6847516		chr4		178066727		na		na		RNU1-45P		0.310513		0.242744
	rs11731208		chr4		180163884		na		na		na		0.0806846		0.0870712
	rs1559103		chr4		180556994		na		na		LINC00290		0.124694		0.131926
	rs719630		chr4		182479640		TENM3		na		na		0.158924		0.240106
	rs7668237		chr4		182493185		TENM3		na		na		0.136919		0.138962
	rs6818877		chr4		182604375		TENM3		na		na		0.193154		0.2146
	rs4862556		chr4		185641034		SORBS2		na		na		0.117359		0.17942
	rs878357		chr4		185808294		SORBS2		na		na		0.119804		0.0985048
	rs7707417		chr5		6900454		LINC02196		na		na		0.127139		0.0932278
	rs16886779		chr5		18587158		na		na		na		0.0586797		0.155673
	rs1353096		chr5		19491627		CDH18		na		na		0.0562347		0.0703606
	rs1508629		chr5		19926290		CDH18		na		na		0.0684597		0.0562885
	rs2060533		chr5		20098387		CDH18		na		na		0.0660147		0.0914688
	rs7443380		chr5		21811311		CDH12		na		na		0.0684597		0.0923483
	rs6452045		chr5		22053456		CDH12		na		na		0.158924		0.0809147
	rs4320220		chr5		22515781		CDH12		na		na		0.222494		0.241865
	rs198793		chr5		22663608		CDH12		na		na		0.312958		0.0897098
	rs6873221		chr5		25927457		na		na		na		0.0782396		0.0993843
	rs2244541		chr5		28854176		na		na		LINC02109		0.0904645		0.0677221
	rs10520952		chr5		29793130		AC108082.1		na		RN7SKP207		0.0880196		0.248901
	rs1276221		chr5		30932106		na		na		na		0.0757946		0.176781
	rs10071838		chr5		36146704		LMBRD2		LMBRD2		na		0.0733496		0.101143
	rs10069201		chr5		43704948		NNT		na		na		0.234719		0.171504
	rs6880275		chr5		44907833		na		na		RARRES2		0.207824		0.204925
	rs11749314		chr5		51176464		na		na		na		0.0929095		0.060686
	rs4242028		chr5		51905595		na		na		RNA5SP182		0.141809		0.0993843
	rs9291952		chr5		52084511		na		na		na		0.195599		0.341249
	rs1904165		chr5		52938972		AC025180.1		na		ITGA1		0.144254		0.145119
	rs4267826		chr5		57232729		GPBP1		na		na		0.100244		0.10642
	rs32148		chr5		62577080		IPO11		na		na		0.112469		0.215479
	rs4475223		chr5		67490589		AC112206.2		na		RP11-434D9.1		0.188264		0.226033
	rs6878616		chr5		67676818		AC112206.2		na		RP11-83M16.3		0.0660147		0.060686
	rs173704		chr5		68240146		PIK3R1		na		na		0.227384		0.116095
	rs1947558		chr5		68641734		na		na		ENSG00000212249		0.0831296		0.112577
	rs3864261		chr5		73061427		FCHO2		na		na		0.0880196		0.0879507
	rs10061061		chr5		74206359		na		na		RNU7-196P		0.0562347		0.064204
	rs888788		chr5		75691511		POC5		POC5		na		0.342298		0.259455
	rs12153637		chr5		78178354		AP3B1		na		na		0.0709046		0.0949868
	rs6880701		chr5		82872801		na		na		na		0.0757946		0.129288
	rs4555802		chr5		84793782		na		na		na		0.0880196		0.159191
	rs4429883		chr5		86236641		na		na		na		0.183374		0.197889
	rs323781		chr5		87455799		AC018754.1		na		RNU6-727P		0.229829		0.23219
	rs4352629		chr5		88460004		AC091826.2		na		ENSG00000271904		0.136919		0.131926
	rs7380389		chr5		92148534		AC114316.2		na		RP11-348J24.2		0.0831296		0.112577
	rs12653574		chr5		92389265		AC114316.2		na		ENSG00000250049		0.0904645		0.110818
	rs34512		chr5		92992220		na		na		CCT7P2		0.151589		0.131926
	rs10053405		chr5		93938698		FAM172A		na		na		0.129584		0.132806
	rs469844		chr5		94890031		MCTP1		na		na		0.210269		0.223395
	rs31280		chr5		96759426		CAST		na		na		0.0709046		0.0668426
	rs2123810		chr5		99839037		na		na		na		0.0855746		0.127529
	rs2034227		chr5		104310313		na		na		NIHCOLE		0.0733496		0.133685
	rs2963235		chr5		104354185		na		na		NIHCOLE		0.229829		0.274406
	rs7735306		chr5		105532589		na		na		na		0.0977995		0.134565
	rs1866111		chr5		106630427		na		na		ENSG00000252337		0.0904645		0.12577
	rs296275		chr5		106792794		na		na		na		0.129584		0.0985048
	rs25978		chr5		107503140		EFNA5		na		na		0.193154		0.162709
	rs10062935		chr5		107826904		na		na		RN7SKP122		0.0562347		0.0782762
	rs288168		chr5		108020982		FBXL17		na		na		0.105134		0.116974
	rs2963009		chr5		109401560		PJA2		na		na		0.0611247		0.116095
	rs1428053		chr5		117372037		na		na		na		0.0611247		0.130167
	rs7718223		chr5		117467559		LINC00992		na		na		0.0562347		0.0941073
	rs7730998		chr5		117832303		na		na		LINC01247		0.114914		0.113456
	rs32662		chr5		119507791		HSD17B4		HSD17B4		na		0.129584		0.180299
	rs1368187		chr5		120305275		AC008574.1		na		RNU6-718P		0.202934		0.172383
	rs1524565		chr5		120588304		PRR16		na		na		0.239609		0.283201
	rs13155399		chr5		123439948		na		na		CEP120		0.310513		0.427441
	rs902594		chr5		125695771		na		na		RN7SKP117		0.0831296		0.131047
	rs329155		chr5		125787010		na		na		GRAMD3		0.110024		0.131926
	rs3842965		chr5		126136865		AC010235.1		na		GRAMD3		0.0562347		0.057168
	rs11949715		chr5		126243650		AC010235.1		na		GRAMD3		0.178484		0.173263
	rs1896588		chr5		126324421		na		na		ENSG00000248752		0.0709046		0.14336
	rs2108428		chr5		130309415		na		na		RNU7-53P		0.0660147		0.055409
	rs250890		chr5		131685923		AC008695.1		na		FNIP1		0.0929095		0.163588
	rs4958112		chr5		133272825		FSTL4		na		na		0.0904645		0.0747581
	rs7712990		chr5		133746055		na		na		SNOU13		0.0611247		0.057168
	rs1030166		chr5		140804888		PCDHA1		PCDHA3		na		0.0733496		0.108179
	rs11958868		chr5		140820835		PCDHA1		PCDHA4		na		0.0586797		0.0826737
	rs7704657		chr5		141597705		DIAPH1		RELL2		na		0.105134		0.112577
	rs10482689		chr5		143295258		NR3C1		na		na		0.112469		0.129288
	rs11745958		chr5		143335792		NR3C1		na		na		0.112469		0.0677221
	rs10068201		chr5		146468863		TCERG1		na		na		0.154034		0.181179
	rs6870004		chr5		147085922		na		na		STK32A		0.0953545		0.0817942
	rs6864564		chr5		148076280		SPINK5		SPINK5		na		0.149144		0.104661
	rs834396		chr5		161099822		na		na		GABRB2		0.124694		0.207564
	rs6880982		chr5		161809498		na		na		na		0.119804		0.21372
	rs13436030		chr5		164309186		AC109466.1		na		LINC03000		0.0562347		0.0826737
	rs1345611		chr5		164660367		AC109466.1		na		LINC03000		0.0562347		0.0738786
	rs1392279		chr5		166292601		na		na		na		0.136919		0.0905893
	rs1906990		chr5		174471350		LINC01411		na		na		0.0586797		0.129288
	rs6885304		chr5		175075802		na		na		na		0.229829		0.191733
	rs7739453		chr6		4570550		AL162718.1		na		SNOU13		0.212714		0.0817942
	rs559443		chr6		6557695		LY86-AS1		LY86		na		0.0782396		0.0721196
	rs9379177		chr6		8245926		AL355499.1		na		ENSG00000285216		0.139364		0.297274
	rs9394080		chr6		11421690		AL445430.1		na		NEDD9		0.132029		0.12577
	rs9462656		chr6		12309561		na		na		EDN1		0.105134		0.144239
	rs9473524		chr6		13143606		PHACTR1		na		na		0.217604		0.172383
	rs280179		chr6		13959588		RNF182		na		na		0.249389		0.277045
	rs7763304		chr6		20622803		CDKAL1		na		na		0.112469		0.0615655
	rs16885931		chr6		22264940		CASC15		na		na		0.200489		0.147757
	rs1555108		chr6		22693600		na		na		NBAT1		0.0977995		0.159191
	rs1362064		chr6		29391999		OR5V1		na		na		0.193154		0.226913
	rs2523974		chr6		30120651		na		na		TRIM31		0.0684597		0.310466
	rs9261498		chr6		30142574		TRIM40		na		na		0.156479		0.251539
	rs9381166		chr6		42358753		TRERF1		TRERF1		na		0.271394		0.0932278
	rs12199720		chr6		45338706		SUPT3H		SUPT3H		na		0.100244		0.131926
	rs11962001		chr6		48322301		na		na		RBMXP1		0.0684597		0.197889
	rs9464383		chr6		56369045		COL21A1		na		na		0.0953545		0.109938
	rs6923523		chr6		64297631		EYS		na		na		0.124694		0.145998
	rs11962884		chr6		65149646		EYS		na		na		0.0635697		0.0615655
	rs1490127		chr6		65706187		EYS		na		na		0.317848		0.182938
	rs1458793		chr6		67246950		na		na		ENSG00000212229		0.0855746		0.154793
	rs9342663		chr6		67750661		na		na		na		0.117359		0.184697
	rs9364078		chr6		70251844		COL9A1		na		na		0.207824		0.229551
	rs1869558		chr6		73411432		CGAS		na		na		0.193154		0.193492
	rs2502521		chr6		74698718		AL356277.3		na		COL12A1		0.0660147		0.16007
	rs7742710		chr6		87188517		ZNF292		na		na		0.144254		0.427441
	rs9294483		chr6		91237864		na		na		BACH2		0.102689		0.0844327
	rs4706393		chr6		91519406		MIR4643		na		na		0.200489		0.208443
	rs2209258		chr6		93114538		na		na		COPS5P1		0.0611247		0.116095
	rs1998577		chr6		93160911		na		na		COPS5P1		0.151589		0.172383
	rs1386274		chr6		93250853		EPHA7		na		na		0.0684597		0.102023
	rs3799792		chr6		93406828		EPHA7		na		na		0.127139		0.132806
	rs9345507		chr6		94627287		na		na		MANEA		0.0709046		0.123131
	rs2502043		chr6		94664602		na		na		MANEA		0.0611247		0.0985048
	rs9384578		chr6		96398099		UFL1-AS1		UFL1		na		0.144254		0.109938
	rs12209486		chr6		97567512		AL589740.1		na		MMS22L		0.0806846		0.251539
	rs7745012		chr6		99472946		USP45		USP45		na		0.105134		0.0870712
	rs6927488		chr6		99632565		na		USP45		na		0.0562347		0.0598065
	rs17245314		chr6		100590339		ASCC3		na		na		0.0635697		0.171504
	rs240113		chr6		100610010		ASCC3		na		na		0.0782396		0.0958663
	rs7752038		chr6		101897871		GRIK2		na		na		0.0782396		0.194371
	rs2051449		chr6		101921745		GRIK2		na		na		0.242054		0.452067
	rs1323209		chr6		102935718		na		na		ENSG00000202283		0.0562347		0.164468
	rs2791118		chr6		106344174		na		na		CRYBG1		0.0611247		0.114336
	rs488865		chr6		108279982		na		LACE1		na		0.0806846		0.0923483
	rs4945820		chr6		108771968		na		na		ZNF259P1		0.0757946		0.118734
	rs997368		chr6		111921088		na		RP1-97J1.2		na		0.264059		0.055409
	rs10485412		chr6		112579720		na		na		na		0.0806846		0.0888303
	rs1474788		chr6		113132937		na		na		RNU6-1163P		0.144254		0.0826737
	rs9374534		chr6		115351779		na		na		RNU6-475P		0.293399		0.233949
	rs9398477		chr6		118027607		SLC35F1		na		na		0.0953545		0.100264
	rs6569076		chr6		119388125		na		na		MAN1A1		0.151589		0.148637
	rs262461		chr6		120162454		na		na		na		0.178484		0.172383
	rs10456930		chr6		120305369		na		na		na		0.161369		0.161829
	rs9401367		chr6		121081966		TBC1D32		na		na		0.222494		0.28496
	rs7770817		chr6		121658248		na		na		RNU2-8P		0.0660147		0.0712401
	rs7754730		chr6		121673743		na		na		RNU2-8P		0.0660147		0.0615655
	rs1387910		chr6		123839406		NKAIN2		na		na		0.393643		0.432718
	rs1923726		chr6		124817327		NKAIN2		na		na		0.151589		0.193492
	rs2325763		chr6		124989326		RNF217		na		na		0.0904645		0.105541
	rs565968		chr6		125059977		RNF217		na		na		0.129584		0.205805
	rs587494		chr6		126290880		na		na		CENPW		0.198044		0.23131
	rs1913077		chr6		127531299		C6orf58		na		na		0.0635697		0.105541
	rs6569499		chr6		127553222		C6orf58		na		na		0.266504		0.270009
	rs1414736		chr6		129463246		LAMA2		na		na		0.210269		0.176781
	rs1409184		chr6		131818351		ENPP1		na		na		0.105134		0.115215
	rs9402383		chr6		132012081		AL133346.1		na		CTGF		0.227384		0.255057
	rs1416391		chr6		132475136		STX7		na		na		0.0855746		0.0870712
	rs9389011		chr6		132612440		na		na		TAAR2		0.215159		0.158311
	rs9321699		chr6		139092777		na		na		na		0.154034		0.138962
	rs9403279		chr6		141271224		na		na		RN7SKP106		0.185819		0.270888
	rs9403326		chr6		141602623		na		na		na		0.220049		0.23131
	rs736784		chr6		143749873		PHACTR2		na		na		0.0880196		0.103782
	rs12175856		chr6		144149438		STX11		na		na		0.256724		0.135444
	rs2136319		chr6		145452548		EPM2A		na		na		0.0733496		0.136324
	rs362962		chr6		146311682		GRM1		na		na		0.105134		0.0879507
	rs1408575		chr6		146900764		STXBP5-AS1		na		na		0.156479		0.156552
	rs2256216		chr6		147149594		STXBP5-AS1		na		na		0.0904645		0.102902
	rs1765028		chr6		147217029		STXBP5		na		na		0.0660147		0.102023
	rs9322288		chr6		150866181		MTHFD1L		na		na		0.146699		0.21372
	rs7766968		chr6		154814367		SCAF8		na		na		0.0660147		0.0765172
	rs4568424		chr6		162749764		PACRG		na		na		0.251834		0.242744
	rs7452888		chr6		169295169		VTA1P1		na		na		0.0684597		0.116974
	rs10228086		chr7		3300758		AC073316.3		na		SDK1		0.0635697		0.170624
	rs7793367		chr7		6577314		AC079742.1		na		ZDHHC4		0.232274		0.17854
	rs13224907		chr7		6733261		PMS2CL		PMS2		na		0.0709046		0.115215
	rs7811258		chr7		7762529		AC007161.3		na		UMAD1		0.315403		0.366755
	rs6944658		chr7		7780963		AC007161.3		na		ICA1		0.276284		0.229551
	rs1639720		chr7		9847684		na		na		na		0.190709		0.277045
	rs2906565		chr7		11083399		PHF14		na		na		0.0880196		0.110818
	rs6967385		chr7		12350693		VWDE		na		na		0.0562347		0.14248
	rs920428		chr7		12432895		na		na		ENSG00000202177		0.325183		0.382586
	rs757634		chr7		13255245		AC011287.1		na		RBMX2P4		0.0855746		0.0580475
	rs6977948		chr7		13598267		AC011287.1		na		RBMX2P4		0.371638		0.2146
	rs2158800		chr7		13750638		AC011287.1		na		RBMX2P4		0.0880196		0.248901
	rs2389992		chr7		18896767		HDAC9		na		na		0.171149		0.235708
	rs4721778		chr7		19508219		AC007091.1		na		ENSG00000223838		0.0586797		0.0712401
	rs3114438		chr7		20174573		MACC1		na		na		0.229829		0.282322
	rs6948636		chr7		32755872		DPY19L1P1		na		na		0.151589		0.123131
	rs7780507		chr7		37742498		EPDR1		na		na		0.310513		0.255937
	rs10246308		chr7		41261221		na		na		SUGCT		0.119804		0.123131
	rs7784001		chr7		43267093		HECW1		na		na		0.366748		0.352682
	rs6965038		chr7		43476572		HECW1		na		na		0.349633		0.351803
	rs1181592		chr7		43734534		na		COA1		na		0.163814		0.115215
	rs12539002		chr7		52509172		na		na		na		0.278729		0.208443
	rs7806988		chr7		54634666		na		na		na		0.0880196		0.114336
	rs6974864		chr7		67040099		TYW1		TYW1		na		0.0684597		0.0633245
	rs853045		chr7		80991267		na		na		na		0.244499		0.167106
	rs245436		chr7		81282099		na		na		SEMA3C		0.220049		0.324538
	rs12707460		chr7		81815773		na		na		HGF		0.139364		0.159191
	rs7777731		chr7		83397029		SEMA3E		na		na		0.168704		0.23219
	rs701286		chr7		83911857		na		na		na		0.295844		0.21372
	rs12532358		chr7		87847685		SLC25A40		na		na		0.136919		0.0844327
	rs2189058		chr7		89081223		ZNF804B		na		na		0.293399		0.347405
	rs12538996		chr7		90782597		CDK14		na		na		0.100244		0.152155
	rs10276047		chr7		90813509		CDK14		na		na		0.205379		0.192612
	rs6951972		chr7		92059132		AKAP9		na		na		0.0635697		0.103782
	rs4729575		chr7		100088250		COPS6		COPS6		na		0.195599		0.183817
	rs12705189		chr7		104182474		ORC5		na		na		0.171149		0.251539
	rs6466376		chr7		111318825		IMMP2L		IMMP2L		na		0.0660147		0.0835532
	rs10273065		chr7		113255308		na		na		GPR85		0.0586797		0.0633245
	rs7782412		chr7		114649360		FOXP2		na		na		0.0611247		0.0703606
	rs12667838		chr7		115489369		na		na		na		0.114914		0.12489
	rs11486992		chr7		118208953		na		ANKRD7		na		0.124694		0.141601
	rs7792162		chr7		118494168		ANKRD7		LSM8		na		0.259169		0.219877
	rs10275972		chr7		119128312		na		na		na		0.102689		0.114336
	rs308131		chr7		119332098		na		na		na		0.283619		0.379068
	rs279704		chr7		122138431		AASS		na		na		0.139364		0.144239
	rs10271646		chr7		124908519		POT1		POT1-AS1		na		0.0635697		0.0967458
	rs2219954		chr7		124914801		POT1		EEF1GP1		na		0.0562347		0.133685
	rs6952915		chr7		125044898		POT1-AS1		na		na		0.0635697		0.0668426
	rs669064		chr7		125157115		POT1-AS1		na		na		0.0831296		0.113456
	rs13232691		chr7		130725154		na		na		KLF14		0.132029		0.14336
	rs6467414		chr7		132011601		na		na		na		0.127139		0.190853
	rs7788831		chr7		132310772		PLXNA4		na		na		0.234719		0.306069
	rs6978050		chr7		135034518		AGBL3		na		na		0.0635697		0.101143
	rs10954490		chr7		135279093		AC009542.2		na		STRA8		0.212714		0.183817
	rs10464444		chr7		141831387		na		na		PRSS37		0.0635697		0.0897098
	rs1115231		chr7		144098334		OR2A12		na		na		0.102689		0.173263
	rs990282		chr7		144638805		TPK1		na		na		0.0977995		0.166227
	rs2699467		chr7		144923602		na		na		na		0.0562347		0.0853122
	rs1919694		chr7		148286609		CNTNAP2		na		na		0.139364		0.109938
	rs9640161		chr7		150347821		na		na		RARRES2		0.156479		0.21372
	rs12668613		chr7		154247437		DPP6		na		na		0.0684597		0.109059
	rs10229091		chr7		156791210		LMBR1		LMBR1		na		0.139364		0.12489
	rs2912295		chr8		3916907		CSMD1		na		na		0.0757946		0.121372
	rs1426280		chr8		3939207		CSMD1		na		na		0.100244		0.224274
	rs11136715		chr8		4272590		CSMD1		na		na		0.0562347		0.10642
	rs11136848		chr8		5278496		na		na		na		0.0806846		0.0738786
	rs7464476		chr8		9602923		TNKS		TNKS		na		0.0929095		0.0615655
	rs4407889		chr8		24020591		na		na		na		0.141809		0.0888303
	rs7820310		chr8		26702513		na		ADRA1A		na		0.0757946		0.124011
	rs2322315		chr8		26890787		na		na		na		0.0806846		0.0888303
	rs7818291		chr8		30628111		GTF2E2		na		na		0.168704		0.182058
	rs2737342		chr8		31155444		WRN		na		na		0.0782396		0.0615655
	rs1901388		chr8		39694742		ADAM18		na		na		0.0929095		0.0870712
	rs1451141		chr8		57552914		AC090796.1		na		ENSG00000253821		0.163814		0.166227
	rs6471720		chr8		58471116		na		UBXN2B		na		0.271394		0.0809147
	rs13252547		chr8		64778146		CYP7B1		CYP7B1		na		0.122249		0.136324
	rs7819350		chr8		64875226		na		na		CYP7B1		0.139364		0.130167
	rs6999034		chr8		65011713		na		na		na		0.212714		0.191733
	rs4738011		chr8		69640453		SULF1		na		na		0.200489		0.113456
	rs7824782		chr8		75570891		na		na		HNF4G		0.0782396		0.0958663
	rs4585701		chr8		81049409		PAG1		na		na		0.105134		0.0976253
	rs7001569		chr8		82262920		na		na		HNRNPA1P4		0.129584		0.173263
	rs6991732		chr8		83164177		na		na		na		0.271394		0.283201
	rs4961178		chr8		90196557		na		na		CALB1		0.173594		0.174142
	rs4735570		chr8		98667257		STK3		na		na		0.122249		0.149516
	rs1386375		chr8		99636806		VPS13B		na		na		0.305623		0.159191
	rs17422240		chr8		100290704		RNF19A		na		na		0.139364		0.0686016
	rs4618663		chr8		104019537		RIMS2		na		na		0.156479		0.241865
	rs1460575		chr8		105220329		ZFPM2		na		na		0.0757946		0.0941073
	rs2880444		chr8		105310508		ZFPM2		na		na		0.127139		0.131926
	rs302961		chr8		105504718		ZFPM2		na		na		0.151589		0.149516
	rs6469053		chr8		106226552		na		na		na		0.256724		0.228672
	rs10955445		chr8		107265002		ANGPT1		na		na		0.105134		0.144239
	rs7014503		chr8		108908934		AC104248.1		na		TMEM74		0.0880196		0.266491
	rs7823896		chr8		109204037		na		na		na		0.210269		0.0888303
	rs12681617		chr8		111121153		LINC01609		na		na		0.0709046		0.0932278
	rs7827897		chr8		111557033		LINC02237		na		na		0.0855746		0.0721196
	rs2199297		chr8		112024494		na		na		RNU4-37P		0.0904645		0.171504
	rs6469597		chr8		115557403		TRPS1		na		na		0.0611247		0.0659631
	rs3115769		chr8		117732568		na		na		EXT1		0.0806846		0.058927
	rs4053282		chr8		119989969		DEPTOR		na		na		0.352078		0.141601
	rs10110968		chr8		124343677		TMEM65		TMEM65		na		0.0953545		0.175901
	rs931354		chr8		127021349		PCAT1		na		na		0.0635697		0.0923483
	rs1511851		chr8		137871192		AC046195.1		na		FAM135B		0.0562347		0.0712401
	rs7816828		chr8		140177592		TRAPPC9		na		na		0.171149		0.163588
	rs3758079		chr8		142725233		LNCOC1		PSCA		na		0.161369		0.0914688
	rs10974938		chr9		5055037		JAK2		na		na		0.271394		0.23219
	rs10815160		chr9		5115616		JAK2		INSL6		na		0.105134		0.235708
	rs10815271		chr9		5686387		RIC1		na		na		0.0562347		0.170624
	rs1930502		chr9		7819173		DMAC1		na		na		0.183374		0.222515
	rs7026388		chr9		8517143		PTPRD		na		na		0.281174		0.336851
	rs617286		chr9		9577150		PTPRD		na		na		0.0660147		0.0562885
	rs1323800		chr9		9735054		PTPRD		na		na		0.119804		0.0835532
	rs2382104		chr9		10007726		PTPRD		na		na		0.178484		0.145119
	rs10809488		chr9		11466111		na		na		na		0.171149		0.129288
	rs10116757		chr9		12369104		na		na		na		0.0733496		0.0888303
	rs3750502		chr9		12775517		LURAP1L-AS1		na		na		0.100244		0.110818
	rs1854908		chr9		13143079		MPDZ		MPDZ		na		0.0709046		0.0879507
	rs9407556		chr9		13854019		na		na		LINC00583		0.0953545		0.126649
	rs2890988		chr9		14688596		ZDHHC21		ZDHHC21		na		0.0953545		0.100264
	rs10961769		chr9		14887115		FREM1		na		na		0.0733496		0.0967458
	rs2987065		chr9		15929506		CCDC171		na		na		0.180929		0.289358
	rs1952347		chr9		16515943		BNC2		na		na		0.205379		0.301671
	rs2383024		chr9		17486947		CNTLN		na		na		0.136919		0.265611
	rs10964573		chr9		20488028		MLLT3		MLLT3		na		0.0831296		0.116095
	rs2383145		chr9		20648912		na		na		FOCAD		0.100244		0.17854
	rs1381151		chr9		24956552		na		na		na		0.0782396		0.064204
	rs9695393		chr9		29348858		na		na		MIR873		0.171149		0.147757
	rs9298935		chr9		31600794		na		na		HMGB3P23		0.0929095		0.0861917
	rs10970576		chr9		31879136		na		na		ACO1		0.0977995		0.175022
	rs2309428		chr9		69227107		TJP2		na		na		0.198044		0.435356
	rs13284442		chr9		69872501		C9orf135		na		na		0.0562347		0.113456
	rs10781159		chr9		73887148		na		na		na		0.0757946		0.064204
	rs7872448		chr9		75133052		OSTF1		na		na		0.0806846		0.0976253
	rs1317306		chr9		77294302		VPS13A		na		na		0.183374		0.134565
	rs1438795		chr9		78966189		na		na		CHCHD2P9		0.300733		0.194371
	rs1332034		chr9		80704278		na		na		na		0.112469		0.233069
	rs2485521		chr9		101690263		GRIN3A		na		na		0.198044		0.166227
	rs1924026		chr9		102333786		na		na		na		0.0880196		0.146878
	rs10990110		chr9		102455674		na		na		ENSG00000289079		0.0806846		0.113456
	rs2472510		chr9		104919841		ABCA1		na		na		0.0733496		0.0932278
	rs10820810		chr9		105501500		FSD1L		FSD1L		na		0.210269		0.184697
	rs3010417		chr9		105805121		na		TMEM38B		na		0.107579		0.148637
	rs10816976		chr9		110335822		TXNDC8		na		na		0.0586797		0.141601
	rs7030683		chr9		110671097		MUSK		na		na		0.0684597		0.0914688
	rs2766984		chr9		110777845		MUSK		na		na		0.114914		0.145998
	rs7037351		chr9		110888800		LPAR1		na		na		0.0831296		0.0773967
	rs1335419		chr9		117249142		ASTN2		na		na		0.112469		0.183817
	rs1355031		chr9		118706924		AL355592.1		na		LINC02578		0.0953545		0.1073
	rs7042186		chr9		121844424		TTLL11		na		na		0.0757946		0.0976253
	rs7029417		chr9		123663372		DENND1A		na		na		0.190709		0.17854
	rs7880		chr9		128322345		TRUB2		COQ4		na		0.163814		0.191733
	rs7863546		chr9		130597759		FUBP3		na		na		0.0757946		0.172383
	rs10901356		chr9		131191087		NUP214		na		na		0.244499		0.246262

## Sheet: S2b
Table S2b. 740 of the 1041 SNPs assigned to a genomic feature
	GeneSymbol		EnsembleID		Type		Type		Count			Protein_Coding		EnsembleID		Gene Category
	CASC15		ENSG00000272168		lncRNA		protein_coding		585			ARID4A		ENSG00000032219		RITS-BAF
	DISC1FP1		ENSG00000261645		lncRNA		lncRNA		65			ASXL3		ENSG00000141431		RITS-BAF
	DLEU2		ENSG00000231607		lncRNA		processed_pseudogene		39			BACH2		ENSG00000112182		RITS-BAF
	EMBP1		ENSG00000291141		lncRNA		snRNA		31			BAZ2B		ENSG00000123636		RITS-BAF
	na		ENSG00000223838		lncRNA		misc_RNA		1			BNC2		ENSG00000173068		RITS-BAF
	GRAMD3		ENSG00000250602		lncRNA		snoRNA		8			BPTF		ENSG00000171634		RITS-BAF
	LACE1		ENSG00000287044		lncRNA		rRNA_pseudogene		3			BRCA1		ENSG00000012048		RITS-BAF
	LINC00290		ENSG00000248197		lncRNA		transcribed_unprocessed_pseudogene		3			CENPW		ENSG00000203760		RITS-BAF
	LINC00317		ENSG00000238265		lncRNA		miRNA		5			CGAS		ENSG00000164430		RITS-BAF
	LINC00376		ENSG00000227564		lncRNA				740			CHD9		ENSG00000177200		RITS-BAF
	LINC00378		ENSG00000225249		lncRNA							E2F7		ENSG00000165891		RITS-BAF
	LINC00550		ENSG00000281778		lncRNA							EOMES		ENSG00000163508		RITS-BAF
	LINC00571		ENSG00000223685		lncRNA							ERCC1		ENSG00000012061		RITS-BAF
	LINC00583		ENSG00000205636		lncRNA							EYA3		ENSG00000158161		RITS-BAF
	LINC00648		ENSG00000259129		lncRNA							FAM172A		ENSG00000113391		RITS-BAF
	LINC00871		ENSG00000258700		lncRNA							FOXI2		ENSG00000186766		RITS-BAF
	LINC00907		ENSG00000267586		lncRNA							FOXP2		ENSG00000128573		RITS-BAF
	LINC00992		ENSG00000248663		lncRNA							HDAC9		ENSG00000048052		RITS-BAF
	LINC01036		ENSG00000230426		lncRNA							HNF4G		ENSG00000164749		RITS-BAF
	LINC01068		ENSG00000227676		lncRNA							IFI16		ENSG00000163565		RITS-BAF
	LINC01090		ENSG00000231689		lncRNA							JAK2		ENSG00000096968		RITS-BAF
	LINC01098		ENSG00000231171		lncRNA							KLF14		ENSG00000266265		RITS-BAF
	LINC01221		ENSG00000235492		lncRNA							MBD5		ENSG00000204406		RITS-BAF
	LINC01247		ENSG00000227007		lncRNA							MLLT3		ENSG00000171843		RITS-BAF
	LINC01249		ENSG00000231532		lncRNA							MMS22L		ENSG00000146263		RITS-BAF
	LINC01252		ENSG00000247157		lncRNA							MYT1L		ENSG00000186487		RITS-BAF
	LINC01324		ENSG00000241767		lncRNA							NCOA5		ENSG00000124160		RITS-BAF
	LINC01360		ENSG00000233973		lncRNA							NFAT5		ENSG00000102908		RITS-BAF
	LINC01378		ENSG00000236922		lncRNA							NR3C1		ENSG00000113580		RITS-BAF
	LINC01411		ENSG00000249306		lncRNA							ORC5		ENSG00000164815		RITS-BAF
	LINC01572		ENSG00000261008		lncRNA							PDS5B		ENSG00000083642		RITS-BAF
	LINC01609		ENSG00000253103		lncRNA							PHF14		ENSG00000106443		RITS-BAF
	LINC01720		ENSG00000231175		lncRNA							PIK3CA		ENSG00000121879		RITS-BAF
	LINC01722		ENSG00000233048		lncRNA							PIWIL1		ENSG00000125207		RITS-BAF
	LINC01885		ENSG00000237880		lncRNA							PLCB1		ENSG00000182621		RITS-BAF
	LINC02006		ENSG00000238755		lncRNA							PPARG		ENSG00000132170		RITS-BAF
	LINC02109		ENSG00000274882		lncRNA							PPP4R2		ENSG00000163605		RITS-BAF
	LINC02196		ENSG00000250974		lncRNA							PRMT6		ENSG00000198890		RITS-BAF
	LINC02233		ENSG00000250488		lncRNA							RB1		ENSG00000139687		RITS-BAF
	LINC02237		ENSG00000253434		lncRNA							RBBP8		ENSG00000101773		RITS-BAF
	LINC02268		ENSG00000248174		lncRNA							REL		ENSG00000162924		RITS-BAF
	LINC02307		ENSG00000258969		lncRNA							REST		ENSG00000084093		RITS-BAF
	LINC023268		na		lncRNA							SLC30A9		ENSG00000014824		RITS-BAF
	LINC02377		ENSG00000250102		lncRNA							SMARCAD1		ENSG00000163104		RITS-BAF
	LINC02378		ENSG00000256994		lncRNA							SMYD5		ENSG00000135632		RITS-BAF
	LINC02438		ENSG00000248238		lncRNA							SOX5		ENSG00000134532		RITS-BAF
	LINC02445		ENSG00000257750		lncRNA							SPRTN		ENSG00000010072		RITS-BAF
	LINC02465		ENSG00000249618		lncRNA							STAG1		ENSG00000118007		RITS-BAF
	LINC02511		ENSG00000248869		lncRNA							SUPT3H		ENSG00000196284		RITS-BAF
	LINC02578		ENSG00000235201		lncRNA							SYCP1		ENSG00000198765		RITS-BAF
	LINC02588		na		lncRNA							TASOR2		ENSG00000108021		RITS-BAF
	LINC02609		ENSG00000233593		lncRNA							TCF12		ENSG00000140262		RITS-BAF
	LINC02770		ENSG00000228215		lncRNA							THRB		ENSG00000151090		RITS-BAF
	LINC02820		ENSG00000258815		lncRNA							TOX3		ENSG00000103460		RITS-BAF
	LINC02917		ENSG00000239941		lncRNA							TRPS1		ENSG00000104447		RITS-BAF
	LINC03000		ENSG00000241956		lncRNA							URI1		ENSG00000105176		RITS-BAF
	LNCOC1		ENSG00000253741		lncRNA							USP15		ENSG00000135655		RITS-BAF
	LOC101928135		na		lncRNA							WRN		ENSG00000165392		RITS-BAF
	LOC730100		na		lncRNA							ZFPM2		ENSG00000169946		RITS-BAF
	MANCR		ENSG00000231298		lncRNA							ASCC3		ENSG00000112249		RITS-BAF
	MYHAS		ENSG00000272975		lncRNA							AASS		ENSG00000008311		Non-RITS-BAF
	NBAT1		ENSG00000260455		lncRNA							ABCA1		ENSG00000165029		Non-RITS-BAF
	NIHCOLE		ENSG00000251026		lncRNA							ABCA4		ENSG00000198691		Non-RITS-BAF
	PCAT1		ENSG00000253438		lncRNA							ACBD6		ENSG00000230124		Non-RITS-BAF
	RDUR		na		lncRNA							ACO1		ENSG00000122729		Non-RITS-BAF
	ARHGEF26-AS1		ENSG00000281157		lncRNA_anti-sense							ACSS3		ENSG00000111058		Non-RITS-BAF
	CALCRL-AS1		ENSG00000224063		lncRNA_anti-sense							ACTG2		ENSG00000163017		Non-RITS-BAF
	CLCA4-AS1		ENSG00000236915		lncRNA_anti-sense							ADAM18		ENSG00000278548		Non-RITS-BAF
	CTBP1-DT		ENSG00000196810		lncRNA_anti-sense							ADAMTSL3		ENSG00000156218		Non-RITS-BAF
	DSEL-AS1		ENSG00000282112		lncRNA_anti-sense							ADH6		ENSG00000172955		Non-RITS-BAF
	FAM222A-AS1		ENSG00000255650		lncRNA_anti-sense							ADK		ENSG00000156110		Non-RITS-BAF
	LURAP1L-AS1		ENSG00000235448		lncRNA_anti-sense							ADRA1A		ENSG00000120907		Non-RITS-BAF
	LY86-AS1		ENSG00000216863		lncRNA_anti-sense							AFF1		ENSG00000172493		Non-RITS-BAF
	OCIAD1-AS1		ENSG00000248256		lncRNA_anti-sense							AFP		ENSG00000081051		Non-RITS-BAF
	POT1-AS1		ENSG00000224897		lncRNA_anti-sense							AGBL3		ENSG00000146856		Non-RITS-BAF
	STXBP5-AS1		ENSG00000233452		lncRNA_anti-sense							AGL		ENSG00000162688		Non-RITS-BAF
	UBA6-DT		ENSG00000248049		lncRNA_anti-sense							AIMP1		ENSG00000164022		Non-RITS-BAF
	UFL1-AS1		ENSG00000233797		lncRNA_anti-sense							AKAP9		ENSG00000127914		Non-RITS-BAF
	MIR1261		ENSG00000221586		miRNA							ALCAM		ENSG00000170017		Non-RITS-BAF
	MIR3681HG		ENSG00000224184		miRNA							ANGPT1		ENSG00000154188		Non-RITS-BAF
	MIR4643		ENSG00000263734		miRNA							ANGPTL1		ENSG00000116194		Non-RITS-BAF
	MIR873		ENSG00000215939		miRNA							ANGPTL4		ENSG00000167772		Non-RITS-BAF
	MIR99AHG		ENSG00000215386		miRNA							ANK2		ENSG00000145362		Non-RITS-BAF
	Y_RNA		ENSG00000262710		misc_RNA							ANKRD7		ENSG00000106013		Non-RITS-BAF
	CCT7P2		ENSG00000249958		processed_pseudogene							AP1S3		ENSG00000152056		Non-RITS-BAF
	CHCHD2P9		ENSG00000186940		processed_pseudogene							AP3B1		ENSG00000132842		Non-RITS-BAF
	COPS5P1		ENSG00000213187		processed_pseudogene							AP3M1		ENSG00000185009		Non-RITS-BAF
	EEF1A1P11		ENSG00000228502		processed_pseudogene							AQR		ENSG00000021776		Non-RITS-BAF
	EEF1GP1		ENSG00000186676		processed_pseudogene							ARHGAP15		ENSG00000075884		Non-RITS-BAF
	ELL2P2		ENSG00000251051		processed_pseudogene							ARHGAP42		ENSG00000165895		Non-RITS-BAF
	GAMTP2		ENSG00000231910		processed_pseudogene							ARHGEF12		ENSG00000196914		Non-RITS-BAF
	GAPDHP56		ENSG00000249018		processed_pseudogene							ARHGEF38		ENSG00000236699		Non-RITS-BAF
	GLULP6		ENSG00000215043		processed_pseudogene							ARMC3		ENSG00000165309		Non-RITS-BAF
	GPX1P2		ENSG00000215326		processed_pseudogene							ARPP21		ENSG00000172995		Non-RITS-BAF
	GYG1P2		ENSG00000237099		processed_pseudogene							ASB3		ENSG00000115239		Non-RITS-BAF
	HMGB1P38		ENSG00000243877		processed_pseudogene							ASTN2		ENSG00000148219		Non-RITS-BAF
	HMGB3P23		ENSG00000235148		processed_pseudogene							ATE1		ENSG00000107669		Non-RITS-BAF
	HMGN1P11		ENSG00000248336		processed_pseudogene							ATL3		ENSG00000184743		Non-RITS-BAF
	HNRNPA1P31		ENSG00000227862		processed_pseudogene							ATM		ENSG00000149311		Non-RITS-BAF
	HNRNPA1P4		ENSG00000206228		processed_pseudogene							ATRNL1		ENSG00000107518		Non-RITS-BAF
	HNRNPCP1		ENSG00000258900		processed_pseudogene							ATXN10		ENSG00000130638		Non-RITS-BAF
	MAPK6PS2		ENSG00000223488		processed_pseudogene							AXDND1		ENSG00000162779		Non-RITS-BAF
	MESTP3		ENSG00000250927		processed_pseudogene							BBS7		ENSG00000138686		Non-RITS-BAF
	MRPS18BP2		ENSG00000235232		processed_pseudogene							BCHE		ENSG00000114200		Non-RITS-BAF
	MTRNR2L12		na		processed_pseudogene							BICC1		ENSG00000122870		Non-RITS-BAF
	MYL6P3		ENSG00000227173		processed_pseudogene							BICD1		ENSG00000151746		Non-RITS-BAF
	NPM1P28		ENSG00000240804		processed_pseudogene							BMPR2		ENSG00000204217		Non-RITS-BAF
	PEX12P1		ENSG00000215418		processed_pseudogene							BORCS5		ENSG00000280689		Non-RITS-BAF
	PGAM3P		ENSG00000237256		processed_pseudogene							BPIFC		ENSG00000184459		Non-RITS-BAF
	PPIAP22		ENSG00000198618		processed_pseudogene							C20orf85		ENSG00000124237		Non-RITS-BAF
	PPIAP23		ENSG00000214178		processed_pseudogene							C2orf76		ENSG00000186132		Non-RITS-BAF
	RBMX2P4		na		processed_pseudogene							C4orf33		ENSG00000151470		Non-RITS-BAF
	RBMXP1		ENSG00000216835		processed_pseudogene							C6orf58		ENSG00000184530		Non-RITS-BAF
	RPL13P2		ENSG00000213820		processed_pseudogene							CADM2		ENSG00000175161		Non-RITS-BAF
	RPL29P29		ENSG00000225289		processed_pseudogene							CADPS		ENSG00000163618		Non-RITS-BAF
	RPS14P7		ENSG00000242635		processed_pseudogene							CALB1		ENSG00000104327		Non-RITS-BAF
	SEPT2P1		na		processed_pseudogene							CALCRL		ENSG00000064989		Non-RITS-BAF
	SRRM1P2		ENSG00000242195		processed_pseudogene							CAND2		ENSG00000144712		Non-RITS-BAF
	ST13P2		ENSG00000235616		processed_pseudogene							CAPRIN2		ENSG00000110888		Non-RITS-BAF
	TOMM22P6		ENSG00000241874		processed_pseudogene							CAST		ENSG00000153113		Non-RITS-BAF
	VTA1P1		ENSG00000224999		processed_pseudogene							CAVIN1		ENSG00000177469		Non-RITS-BAF
	ZNF863P		ENSG00000236538		processed_pseudogene							CCDC102B		ENSG00000150636		Non-RITS-BAF
	ZPR1P1		ENSG00000219565		processed_pseudogene							CCDC158		ENSG00000163749		Non-RITS-BAF
	BNIP3P1		ENSG00000197358		processed_transcript							CCDC171		ENSG00000164989		Non-RITS-BAF
	PIWIL1		ENSG00000125207		protein_coding							CCDC7		ENSG00000216937		Non-RITS-BAF
	LRFN5		ENSG00000165379		protein_coding							CCN2		ENSG00000118523		Non-RITS-BAF
	AASS		ENSG00000008311		protein_coding							CCSER1		ENSG00000184305		Non-RITS-BAF
	ABCA1		ENSG00000165029		protein_coding							CD34		ENSG00000174059		Non-RITS-BAF
	ABCA4		ENSG00000198691		protein_coding							CD96		ENSG00000153283		Non-RITS-BAF
	ACBD6		ENSG00000230124		protein_coding							CDC42BPA		ENSG00000143776		Non-RITS-BAF
	ACO1		ENSG00000122729		protein_coding							CDC73		ENSG00000134371		Non-RITS-BAF
	ACSS3		ENSG00000111058		protein_coding							CDH12		ENSG00000154162		Non-RITS-BAF
	ACTG2		ENSG00000163017		protein_coding							CDH18		ENSG00000145526		Non-RITS-BAF
	ADAM18		ENSG00000278548		protein_coding							CDH2		ENSG00000170558		Non-RITS-BAF
	ADAMTSL3		ENSG00000156218		protein_coding							CDH8		ENSG00000150394		Non-RITS-BAF
	ADH6		ENSG00000172955		protein_coding							CDK14		ENSG00000058091		Non-RITS-BAF
	ADK		ENSG00000156110		protein_coding							CDKAL1		ENSG00000145996		Non-RITS-BAF
	ADRA1A		ENSG00000120907		protein_coding							CEP120		ENSG00000168944		Non-RITS-BAF
	AFF1		ENSG00000172493		protein_coding							CEP350		ENSG00000135837		Non-RITS-BAF
	AFP		ENSG00000081051		protein_coding							CEP55		ENSG00000138180		Non-RITS-BAF
	AGBL3		ENSG00000146856		protein_coding							CFAP54		ENSG00000188596		Non-RITS-BAF
	AGL		ENSG00000162688		protein_coding							CFAP95		ENSG00000204711		Non-RITS-BAF
	AIMP1		ENSG00000164022		protein_coding							CFH		ENSG00000000971		Non-RITS-BAF
	AKAP9		ENSG00000127914		protein_coding							CHML		ENSG00000203668		Non-RITS-BAF
	ALCAM		ENSG00000170017		protein_coding							CLDN16		ENSG00000113946		Non-RITS-BAF
	ANGPT1		ENSG00000154188		protein_coding							CLEC14A		ENSG00000176435		Non-RITS-BAF
	ANGPTL1		ENSG00000116194		protein_coding							CMTM6		ENSG00000091317		Non-RITS-BAF
	ANGPTL4		ENSG00000167772		protein_coding							CNEP1R1		ENSG00000205423		Non-RITS-BAF
	ANK2		ENSG00000145362		protein_coding							CNIH3		ENSG00000143786		Non-RITS-BAF
	ANKRD7		ENSG00000106013		protein_coding							CNTLN		ENSG00000044459		Non-RITS-BAF
	AP1S3		ENSG00000152056		protein_coding							CNTN3		ENSG00000113805		Non-RITS-BAF
	AP3B1		ENSG00000132842		protein_coding							CNTN5		ENSG00000149972		Non-RITS-BAF
	AP3M1		ENSG00000185009		protein_coding							CNTNAP2		ENSG00000278728		Non-RITS-BAF
	AQR		ENSG00000021776		protein_coding							CNTNAP4		ENSG00000152910		Non-RITS-BAF
	ARHGAP15		ENSG00000075884		protein_coding							COA1		ENSG00000106603		Non-RITS-BAF
	ARHGAP42		ENSG00000165895		protein_coding							COCH		ENSG00000100473		Non-RITS-BAF
	ARHGEF12		ENSG00000196914		protein_coding							COL11A1		ENSG00000060718		Non-RITS-BAF
	ARHGEF38		ENSG00000236699		protein_coding							COL12A1		ENSG00000111799		Non-RITS-BAF
	ARID4A		ENSG00000032219		protein_coding							COL21A1		ENSG00000124749		Non-RITS-BAF
	ARMC3		ENSG00000165309		protein_coding							COL5A2		ENSG00000204262		Non-RITS-BAF
	ARPP21		ENSG00000172995		protein_coding							COL9A1		ENSG00000112280		Non-RITS-BAF
	ASB3		ENSG00000115239		protein_coding							COPB2		ENSG00000184432		Non-RITS-BAF
	ASCC3		ENSG00000112249		protein_coding							COPS6		ENSG00000168090		Non-RITS-BAF
	ASTN2		ENSG00000148219		protein_coding							COQ4		ENSG00000167113		Non-RITS-BAF
	ASXL3		ENSG00000141431		protein_coding							CORO7		ENSG00000282725		Non-RITS-BAF
	ATE1		ENSG00000107669		protein_coding							CPS1		ENSG00000021826		Non-RITS-BAF
	ATL3		ENSG00000184743		protein_coding							CRIM1		ENSG00000277354		Non-RITS-BAF
	ATM		ENSG00000149311		protein_coding							CRYBG1		ENSG00000112297		Non-RITS-BAF
	ATRNL1		ENSG00000107518		protein_coding							CSMD1		ENSG00000183117		Non-RITS-BAF
	ATXN10		ENSG00000130638		protein_coding							CTNNA3		ENSG00000183230		Non-RITS-BAF
	AXDND1		ENSG00000162779		protein_coding							CUBN		ENSG00000107611		Non-RITS-BAF
	BACH2		ENSG00000112182		protein_coding							CWC22		ENSG00000163510		Non-RITS-BAF
	BAZ2B		ENSG00000123636		protein_coding							CWF19L2		ENSG00000152404		Non-RITS-BAF
	BBS7		ENSG00000138686		protein_coding							CXADR		ENSG00000154639		Non-RITS-BAF
	BCHE		ENSG00000114200		protein_coding							CYB561		ENSG00000008283		Non-RITS-BAF
	BICC1		ENSG00000122870		protein_coding							CYGB		ENSG00000161544		Non-RITS-BAF
	BICD1		ENSG00000151746		protein_coding							CYP2B6		ENSG00000197408		Non-RITS-BAF
	BMPR2		ENSG00000204217		protein_coding							CYP7B1		ENSG00000172817		Non-RITS-BAF
	BNC2		ENSG00000173068		protein_coding							DAAM1		ENSG00000100592		Non-RITS-BAF
	BORCS5		ENSG00000280689		protein_coding							DACH1		ENSG00000276644		Non-RITS-BAF
	BPIFC		ENSG00000184459		protein_coding							DCDC1		ENSG00000170959		Non-RITS-BAF
	BPTF		ENSG00000171634		protein_coding							DCLK1		ENSG00000133083		Non-RITS-BAF
	BRCA1		ENSG00000012048		protein_coding							DDX52		ENSG00000277594		Non-RITS-BAF
	C20orf85		ENSG00000124237		protein_coding							DENND1A		ENSG00000119522		Non-RITS-BAF
	C2orf76		ENSG00000186132		protein_coding							DEPTOR		ENSG00000155792		Non-RITS-BAF
	C4orf33		ENSG00000151470		protein_coding							DIAPH1		ENSG00000131504		Non-RITS-BAF
	C6orf58		ENSG00000184530		protein_coding							DIO2		ENSG00000211448		Non-RITS-BAF
	CADM2		ENSG00000175161		protein_coding							DLG2		ENSG00000150672		Non-RITS-BAF
	CADPS		ENSG00000163618		protein_coding							DLGAP1		ENSG00000170579		Non-RITS-BAF
	CALB1		ENSG00000104327		protein_coding							DMAC1		ENSG00000137038		Non-RITS-BAF
	CALCRL		ENSG00000064989		protein_coding							DMXL2		ENSG00000104093		Non-RITS-BAF
	CAND2		ENSG00000144712		protein_coding							DNM3		ENSG00000197959		Non-RITS-BAF
	CAPRIN2		ENSG00000110888		protein_coding							DPH6		ENSG00000134146		Non-RITS-BAF
	CAST		ENSG00000153113		protein_coding							DPP6		ENSG00000130226		Non-RITS-BAF
	CAVIN1		ENSG00000177469		protein_coding							DPYD		ENSG00000188641		Non-RITS-BAF
	CCDC102B		ENSG00000150636		protein_coding							DSC3		ENSG00000134762		Non-RITS-BAF
	CCDC158		ENSG00000163749		protein_coding							DSEL		ENSG00000262102		Non-RITS-BAF
	CCDC171		ENSG00000164989		protein_coding							DTNA		ENSG00000134769		Non-RITS-BAF
	CCDC7		ENSG00000216937		protein_coding							DYNC2H1		ENSG00000187240		Non-RITS-BAF
	CCN2		ENSG00000118523		protein_coding							EDEM1		ENSG00000134109		Non-RITS-BAF
	CCSER1		ENSG00000184305		protein_coding							EDN1		ENSG00000078401		Non-RITS-BAF
	CD34		ENSG00000174059		protein_coding							EFNA5		ENSG00000184349		Non-RITS-BAF
	CD96		ENSG00000153283		protein_coding							EIF2AK3		ENSG00000172071		Non-RITS-BAF
	CDC42BPA		ENSG00000143776		protein_coding							ELAVL3		ENSG00000196361		Non-RITS-BAF
	CDC73		ENSG00000134371		protein_coding							ELP4		ENSG00000109911		Non-RITS-BAF
	CDH12		ENSG00000154162		protein_coding							EMCN		ENSG00000164035		Non-RITS-BAF
	CDH18		ENSG00000145526		protein_coding							ENPP1		ENSG00000197594		Non-RITS-BAF
	CDH2		ENSG00000170558		protein_coding							EPDR1		ENSG00000086289		Non-RITS-BAF
	CDH8		ENSG00000150394		protein_coding							EPHA3		ENSG00000044524		Non-RITS-BAF
	CDK14		ENSG00000058091		protein_coding							EPHA7		ENSG00000135333		Non-RITS-BAF
	CDKAL1		ENSG00000145996		protein_coding							EPM2A		ENSG00000112425		Non-RITS-BAF
	CENPW		ENSG00000203760		protein_coding							ERBB4		ENSG00000178568		Non-RITS-BAF
	CEP120		ENSG00000168944		protein_coding							ERC2		ENSG00000187672		Non-RITS-BAF
	CEP350		ENSG00000135837		protein_coding							ETAA1		ENSG00000143971		Non-RITS-BAF
	CEP55		ENSG00000138180		protein_coding							EXOC1		ENSG00000090989		Non-RITS-BAF
	CFAP54		ENSG00000188596		protein_coding							EXOSC9		ENSG00000123737		Non-RITS-BAF
	CFAP95		ENSG00000204711		protein_coding							EXT1		ENSG00000182197		Non-RITS-BAF
	CFH		ENSG00000000971		protein_coding							EYS		ENSG00000188107		Non-RITS-BAF
	CGAS		ENSG00000164430		protein_coding							FAM135B		ENSG00000147724		Non-RITS-BAF
	CHD9		ENSG00000177200		protein_coding							FARSB		ENSG00000116120		Non-RITS-BAF
	CHML		ENSG00000203668		protein_coding							FAT4		ENSG00000196159		Non-RITS-BAF
	CLDN16		ENSG00000113946		protein_coding							FBXL17		ENSG00000145743		Non-RITS-BAF
	CLEC14A		ENSG00000176435		protein_coding							FBXO11		ENSG00000138081		Non-RITS-BAF
	CMTM6		ENSG00000091317		protein_coding							FCHO2		ENSG00000157107		Non-RITS-BAF
	CNEP1R1		ENSG00000205423		protein_coding							FCRL5		ENSG00000143297		Non-RITS-BAF
	CNIH3		ENSG00000143786		protein_coding							FHIT		ENSG00000189283		Non-RITS-BAF
	CNTLN		ENSG00000044459		protein_coding							FIGN		ENSG00000182263		Non-RITS-BAF
	CNTN3		ENSG00000113805		protein_coding							FMN1		ENSG00000248905		Non-RITS-BAF
	CNTN5		ENSG00000149972		protein_coding							FMO2		ENSG00000094963		Non-RITS-BAF
	CNTNAP2		ENSG00000278728		protein_coding							FNIP1		ENSG00000217128		Non-RITS-BAF
	CNTNAP4		ENSG00000152910		protein_coding							FOCAD		ENSG00000188352		Non-RITS-BAF
	COA1		ENSG00000106603		protein_coding							FREM1		ENSG00000164946		Non-RITS-BAF
	COCH		ENSG00000100473		protein_coding							FRMD6		ENSG00000139926		Non-RITS-BAF
	COL11A1		ENSG00000060718		protein_coding							FRZB		ENSG00000162998		Non-RITS-BAF
	COL12A1		ENSG00000111799		protein_coding							FSCB		ENSG00000189139		Non-RITS-BAF
	COL21A1		ENSG00000124749		protein_coding							FSD1L		ENSG00000106701		Non-RITS-BAF
	COL5A2		ENSG00000204262		protein_coding							FSTL4		ENSG00000053108		Non-RITS-BAF
	COL9A1		ENSG00000112280		protein_coding							FSTL5		ENSG00000168843		Non-RITS-BAF
	COPB2		ENSG00000184432		protein_coding							FUBP3		ENSG00000107164		Non-RITS-BAF
	COPS6		ENSG00000168090		protein_coding							GABRA2		ENSG00000151834		Non-RITS-BAF
	COQ4		ENSG00000167113		protein_coding							GABRB2		ENSG00000145864		Non-RITS-BAF
	CORO7		ENSG00000282725		protein_coding							GABRG1		ENSG00000163285		Non-RITS-BAF
	CPS1		ENSG00000021826		protein_coding							GAD1		ENSG00000128683		Non-RITS-BAF
	CRIM1		ENSG00000277354		protein_coding							GAD2		ENSG00000136750		Non-RITS-BAF
	CRYBG1		ENSG00000112297		protein_coding							GALK2		ENSG00000156958		Non-RITS-BAF
	CSMD1		ENSG00000183117		protein_coding							GAS2L3		ENSG00000139354		Non-RITS-BAF
	CTNNA3		ENSG00000183230		protein_coding							GASK1		ENSG00000164125		Non-RITS-BAF
	CUBN		ENSG00000107611		protein_coding							GBE1		ENSG00000114480		Non-RITS-BAF
	CWC22		ENSG00000163510		protein_coding							GOLGA4		ENSG00000144674		Non-RITS-BAF
	CWF19L2		ENSG00000152404		protein_coding							GPATCH2		ENSG00000092978		Non-RITS-BAF
	CXADR		ENSG00000154639		protein_coding							GPBP1		ENSG00000062194		Non-RITS-BAF
	CYB561		ENSG00000008283		protein_coding							GPC5		ENSG00000179399		Non-RITS-BAF
	CYGB		ENSG00000161544		protein_coding							GPC6		ENSG00000183098		Non-RITS-BAF
	CYP2B6		ENSG00000197408		protein_coding							GPHN		ENSG00000171723		Non-RITS-BAF
	CYP7B1		ENSG00000172817		protein_coding							GPR156		ENSG00000175697		Non-RITS-BAF
	DAAM1		ENSG00000100592		protein_coding							GPR158		ENSG00000151025		Non-RITS-BAF
	DACH1		ENSG00000276644		protein_coding							GPR85		ENSG00000164604		Non-RITS-BAF
	DCDC1		ENSG00000170959		protein_coding							GRID2		ENSG00000152208		Non-RITS-BAF
	DCLK1		ENSG00000133083		protein_coding							GRIK2		ENSG00000164418		Non-RITS-BAF
	DDX52		ENSG00000277594		protein_coding							GRIN3A		ENSG00000198785		Non-RITS-BAF
	DENND1A		ENSG00000119522		protein_coding							GRIP1		ENSG00000155974		Non-RITS-BAF
	DEPTOR		ENSG00000155792		protein_coding							GRM1		ENSG00000152822		Non-RITS-BAF
	DIAPH1		ENSG00000131504		protein_coding							GSK3B		ENSG00000082701		Non-RITS-BAF
	DIO2		ENSG00000211448		protein_coding							GTF2E2		ENSG00000197265		Non-RITS-BAF
	DLG2		ENSG00000150672		protein_coding							GUCY1A2		ENSG00000152402		Non-RITS-BAF
	DLGAP1		ENSG00000170579		protein_coding							HBD		ENSG00000223609		Non-RITS-BAF
	DMAC1		ENSG00000137038		protein_coding							HBG1		ENSG00000213934		Non-RITS-BAF
	DMXL2		ENSG00000104093		protein_coding							HEATR3		ENSG00000155393		Non-RITS-BAF
	DNM3		ENSG00000197959		protein_coding							HECW1		ENSG00000002746		Non-RITS-BAF
	DPH6		ENSG00000134146		protein_coding							HEXIM1		ENSG00000186834		Non-RITS-BAF
	DPP6		ENSG00000130226		protein_coding							HGF		ENSG00000019991		Non-RITS-BAF
	DPYD		ENSG00000188641		protein_coding							HNMT		ENSG00000150540		Non-RITS-BAF
	DSC3		ENSG00000134762		protein_coding							HPSE2		ENSG00000172987		Non-RITS-BAF
	DSEL		ENSG00000262102		protein_coding							HSD17B12		ENSG00000149084		Non-RITS-BAF
	DTNA		ENSG00000134769		protein_coding							HSD17B2		ENSG00000086696		Non-RITS-BAF
	DYNC2H1		ENSG00000187240		protein_coding							HSD17B4		ENSG00000133835		Non-RITS-BAF
	E2F7		ENSG00000165891		protein_coding							ICA1		ENSG00000003147		Non-RITS-BAF
	EDEM1		ENSG00000134109		protein_coding							ICOS		ENSG00000163600		Non-RITS-BAF
	EDN1		ENSG00000078401		protein_coding							IKZF2		ENSG00000030419		Non-RITS-BAF
	EFNA5		ENSG00000184349		protein_coding							IL1RAP		ENSG00000196083		Non-RITS-BAF
	EIF2AK3		ENSG00000172071		protein_coding							IMMP2L		ENSG00000184903		Non-RITS-BAF
	ELAVL3		ENSG00000196361		protein_coding							INPP4B		ENSG00000109452		Non-RITS-BAF
	ELP4		ENSG00000109911		protein_coding							INSL6		ENSG00000120210		Non-RITS-BAF
	EMCN		ENSG00000164035		protein_coding							INTU		ENSG00000164066		Non-RITS-BAF
	ENPP1		ENSG00000197594		protein_coding							IPO11		ENSG00000086200		Non-RITS-BAF
	EOMES		ENSG00000163508		protein_coding							IPO7		ENSG00000205339		Non-RITS-BAF
	EPDR1		ENSG00000086289		protein_coding							IPO8		ENSG00000133704		Non-RITS-BAF
	EPHA3		ENSG00000044524		protein_coding							IQCA1		ENSG00000132321		Non-RITS-BAF
	EPHA7		ENSG00000135333		protein_coding							ITGA1		ENSG00000213949		Non-RITS-BAF
	EPM2A		ENSG00000112425		protein_coding							ITGA9		ENSG00000144668		Non-RITS-BAF
	ERBB4		ENSG00000178568		protein_coding							ITSN1		ENSG00000205726		Non-RITS-BAF
	ERC2		ENSG00000187672		protein_coding							KATNAL1		ENSG00000102781		Non-RITS-BAF
	ERCC1		ENSG00000012061		protein_coding							KCNC2		ENSG00000166006		Non-RITS-BAF
	ETAA1		ENSG00000143971		protein_coding							KCNH1		ENSG00000143473		Non-RITS-BAF
	EXOC1		ENSG00000090989		protein_coding							KCNH5		ENSG00000140015		Non-RITS-BAF
	EXOSC9		ENSG00000123737		protein_coding							KCNJ3		ENSG00000162989		Non-RITS-BAF
	EXT1		ENSG00000182197		protein_coding							KCNMB2		ENSG00000197584		Non-RITS-BAF
	EYA3		ENSG00000158161		protein_coding							KCNT2		ENSG00000162687		Non-RITS-BAF
	EYS		ENSG00000188107		protein_coding							KIF16B		ENSG00000089177		Non-RITS-BAF
	FAM135B		ENSG00000147724		protein_coding							KLHL1		ENSG00000150361		Non-RITS-BAF
	FAM172A		ENSG00000113391		protein_coding							KTN1		ENSG00000126777		Non-RITS-BAF
	FARSB		ENSG00000116120		protein_coding							LAMA2		ENSG00000196569		Non-RITS-BAF
	FAT4		ENSG00000196159		protein_coding							LAMC2		ENSG00000058085		Non-RITS-BAF
	FBXL17		ENSG00000145743		protein_coding							LEKR1		ENSG00000197980		Non-RITS-BAF
	FBXO11		ENSG00000138081		protein_coding							LGR4		ENSG00000205213		Non-RITS-BAF
	FCHO2		ENSG00000157107		protein_coding							LHPP		ENSG00000107902		Non-RITS-BAF
	FCRL5		ENSG00000143297		protein_coding							LMBR1		ENSG00000105983		Non-RITS-BAF
	FHIT		ENSG00000189283		protein_coding							LMBRD2		ENSG00000164187		Non-RITS-BAF
	FIGN		ENSG00000182263		protein_coding							LPAR1		ENSG00000198121		Non-RITS-BAF
	FMN1		ENSG00000248905		protein_coding							LRAT		ENSG00000121207		Non-RITS-BAF
	FMO2		ENSG00000094963		protein_coding							LRFN5		ENSG00000165379		Non-RITS-BAF
	FNIP1		ENSG00000217128		protein_coding							LRP1B		ENSG00000168702		Non-RITS-BAF
	FOCAD		ENSG00000188352		protein_coding							LRRC49		ENSG00000137821		Non-RITS-BAF
	FOXI2		ENSG00000186766		protein_coding							LSAMP		ENSG00000185565		Non-RITS-BAF
	FOXP2		ENSG00000128573		protein_coding							LSM8		ENSG00000128534		Non-RITS-BAF
	FREM1		ENSG00000164946		protein_coding							LY86		ENSG00000112799		Non-RITS-BAF
	FRMD6		ENSG00000139926		protein_coding							MACC1		ENSG00000183742		Non-RITS-BAF
	FRZB		ENSG00000162998		protein_coding							MACROD2		ENSG00000172264		Non-RITS-BAF
	FSCB		ENSG00000189139		protein_coding							MALRD1		ENSG00000204740		Non-RITS-BAF
	FSD1L		ENSG00000106701		protein_coding							MAML2		ENSG00000184384		Non-RITS-BAF
	FSTL4		ENSG00000053108		protein_coding							MAN1A1		ENSG00000111885		Non-RITS-BAF
	FSTL5		ENSG00000168843		protein_coding							MAN1A2		ENSG00000198162		Non-RITS-BAF
	FUBP3		ENSG00000107164		protein_coding							MANEA		ENSG00000172469		Non-RITS-BAF
	GABRA2		ENSG00000151834		protein_coding							MAP2K5		ENSG00000137764		Non-RITS-BAF
	GABRB2		ENSG00000145864		protein_coding							MAP3K20		ENSG00000091436		Non-RITS-BAF
	GABRG1		ENSG00000163285		protein_coding							MAPRE2		ENSG00000166974		Non-RITS-BAF
	GAD1		ENSG00000128683		protein_coding							MC4R		ENSG00000166603		Non-RITS-BAF
	GAD2		ENSG00000136750		protein_coding							MCTP1		ENSG00000175471		Non-RITS-BAF
	GALK2		ENSG00000156958		protein_coding							MDGA2		ENSG00000139915		Non-RITS-BAF
	GAS2L3		ENSG00000139354		protein_coding							MED13L		ENSG00000123066		Non-RITS-BAF
	GASK1		ENSG00000164125		protein_coding							METAP1D		ENSG00000172878		Non-RITS-BAF
	GBE1		ENSG00000114480		protein_coding							MGST1		ENSG00000008394		Non-RITS-BAF
	GOLGA4		ENSG00000144674		protein_coding							MIDN		ENSG00000167470		Non-RITS-BAF
	GPATCH2		ENSG00000092978		protein_coding							MINDY2		ENSG00000128923		Non-RITS-BAF
	GPBP1		ENSG00000062194		protein_coding							MIPOL1		ENSG00000151338		Non-RITS-BAF
	GPC5		ENSG00000179399		protein_coding							MMP20		ENSG00000137674		Non-RITS-BAF
	GPC6		ENSG00000183098		protein_coding							MPDZ		ENSG00000107186		Non-RITS-BAF
	GPHN		ENSG00000171723		protein_coding							MRE11		ENSG00000020922		Non-RITS-BAF
	GPR156		ENSG00000175697		protein_coding							MRE11A		ENSG00000020922		Non-RITS-BAF
	GPR158		ENSG00000151025		protein_coding							MRPL17		ENSG00000158042		Non-RITS-BAF
	GPR85		ENSG00000164604		protein_coding							MSRB3		ENSG00000174099		Non-RITS-BAF
	GRID2		ENSG00000152208		protein_coding							MTHFD1L		ENSG00000120254		Non-RITS-BAF
	GRIK2		ENSG00000164418		protein_coding							MTTP		ENSG00000138823		Non-RITS-BAF
	GRIN3A		ENSG00000198785		protein_coding							MTX2		ENSG00000128654		Non-RITS-BAF
	GRIP1		ENSG00000155974		protein_coding							MUSK		ENSG00000030304		Non-RITS-BAF
	GRM1		ENSG00000152822		protein_coding							MYZAP		ENSG00000263155		Non-RITS-BAF
	GSK3B		ENSG00000082701		protein_coding							NAALADL2		ENSG00000177694		Non-RITS-BAF
	GTF2E2		ENSG00000197265		protein_coding							NAF1		ENSG00000145414		Non-RITS-BAF
	GUCY1A2		ENSG00000152402		protein_coding							NALF1		ENSG00000204442		Non-RITS-BAF
	HBD		ENSG00000223609		protein_coding							NAV3		ENSG00000067798		Non-RITS-BAF
	HBG1		ENSG00000213934		protein_coding							NCAM2		ENSG00000154654		Non-RITS-BAF
	HDAC9		ENSG00000048052		protein_coding							NDFIP2		ENSG00000102471		Non-RITS-BAF
	HEATR3		ENSG00000155393		protein_coding							NDST4		ENSG00000138653		Non-RITS-BAF
	HECW1		ENSG00000002746		protein_coding							NEDD9		ENSG00000111859		Non-RITS-BAF
	HEXIM1		ENSG00000186834		protein_coding							NEGR1		ENSG00000172260		Non-RITS-BAF
	HGF		ENSG00000019991		protein_coding							NELL1		ENSG00000165973		Non-RITS-BAF
	HNF4G		ENSG00000164749		protein_coding							NEO1		ENSG00000067141		Non-RITS-BAF
	HNMT		ENSG00000150540		protein_coding							NF1		ENSG00000196712		Non-RITS-BAF
	HPSE2		ENSG00000172987		protein_coding							NKAIN2		ENSG00000188580		Non-RITS-BAF
	HSD17B12		ENSG00000149084		protein_coding							NLGN1		ENSG00000169760		Non-RITS-BAF
	HSD17B2		ENSG00000086696		protein_coding							NME7		ENSG00000143156		Non-RITS-BAF
	HSD17B4		ENSG00000133835		protein_coding							NMNAT3		ENSG00000163864		Non-RITS-BAF
	ICA1		ENSG00000003147		protein_coding							NNT		ENSG00000112992		Non-RITS-BAF
	ICOS		ENSG00000163600		protein_coding							NOB1		ENSG00000141101		Non-RITS-BAF
	IFI16		ENSG00000163565		protein_coding							NOL4		ENSG00000101746		Non-RITS-BAF
	IKZF2		ENSG00000030419		protein_coding							NOVA1		ENSG00000139910		Non-RITS-BAF
	IL1RAP		ENSG00000196083		protein_coding							NR2F2		ENSG00000185551		Non-RITS-BAF
	IMMP2L		ENSG00000184903		protein_coding							NRG3		ENSG00000185737		Non-RITS-BAF
	INPP4B		ENSG00000109452		protein_coding							NSUN3		ENSG00000178694		Non-RITS-BAF
	INSL6		ENSG00000120210		protein_coding							NUDT6		ENSG00000170917		Non-RITS-BAF
	INTU		ENSG00000164066		protein_coding							NUP214		ENSG00000126883		Non-RITS-BAF
	IPO11		ENSG00000086200		protein_coding							OR2A12		ENSG00000284949		Non-RITS-BAF
	IPO7		ENSG00000205339		protein_coding							OR2L13		ENSG00000196071		Non-RITS-BAF
	IPO8		ENSG00000133704		protein_coding							OR4L1		ENSG00000176246		Non-RITS-BAF
	IQCA1		ENSG00000132321		protein_coding							OR52L1		ENSG00000183313		Non-RITS-BAF
	ITGA1		ENSG00000213949		protein_coding							OR5V1		ENSG00000243441		Non-RITS-BAF
	ITGA9		ENSG00000144668		protein_coding							OSTF1		ENSG00000134996		Non-RITS-BAF
	ITSN1		ENSG00000205726		protein_coding							P2RY12		ENSG00000169313		Non-RITS-BAF
	JAK2		ENSG00000096968		protein_coding							PACRG		ENSG00000112530		Non-RITS-BAF
	KATNAL1		ENSG00000102781		protein_coding							PAFAH1B1		ENSG00000007168		Non-RITS-BAF
	KCNC2		ENSG00000166006		protein_coding							PAG1		ENSG00000076641		Non-RITS-BAF
	KCNH1		ENSG00000143473		protein_coding							PCDH10		ENSG00000138650		Non-RITS-BAF
	KCNH5		ENSG00000140015		protein_coding							PCDH15		ENSG00000150275		Non-RITS-BAF
	KCNJ3		ENSG00000162989		protein_coding							PCDH17		ENSG00000118946		Non-RITS-BAF
	KCNMB2		ENSG00000197584		protein_coding							PCDH18		ENSG00000189184		Non-RITS-BAF
	KCNT2		ENSG00000162687		protein_coding							PCDH9		ENSG00000184226		Non-RITS-BAF
	KIF16B		ENSG00000089177		protein_coding							PCDHA1		ENSG00000204970		Non-RITS-BAF
	KLF14		ENSG00000266265		protein_coding							PCDHA3		ENSG00000255408		Non-RITS-BAF
	KLHL1		ENSG00000150361		protein_coding							PCDHA4		ENSG00000204967		Non-RITS-BAF
	KTN1		ENSG00000126777		protein_coding							PCED1B		ENSG00000179715		Non-RITS-BAF
	LAMA2		ENSG00000196569		protein_coding							PDCD10		ENSG00000114209		Non-RITS-BAF
	LAMC2		ENSG00000058085		protein_coding							PDGFC		ENSG00000145431		Non-RITS-BAF
	LEKR1		ENSG00000197980		protein_coding							PHACTR1		ENSG00000112137		Non-RITS-BAF
	LGR4		ENSG00000205213		protein_coding							PHACTR2		ENSG00000112419		Non-RITS-BAF
	LHPP		ENSG00000107902		protein_coding							PICALM		ENSG00000073921		Non-RITS-BAF
	LMBR1		ENSG00000105983		protein_coding							PIK3C2G		ENSG00000139144		Non-RITS-BAF
	LMBRD2		ENSG00000164187		protein_coding							PIK3R1		ENSG00000145675		Non-RITS-BAF
	LPAR1		ENSG00000198121		protein_coding							PIP4K2A		ENSG00000150867		Non-RITS-BAF
	LRAT		ENSG00000121207		protein_coding							PJA2		ENSG00000198961		Non-RITS-BAF
	LRP1B		ENSG00000168702		protein_coding							PLA1A		ENSG00000144837		Non-RITS-BAF
	LRRC49		ENSG00000137821		protein_coding							PLA2G4A		ENSG00000116711		Non-RITS-BAF
	LSAMP		ENSG00000185565		protein_coding							PLCH1		ENSG00000114805		Non-RITS-BAF
	LSM8		ENSG00000128534		protein_coding							PLCL1		ENSG00000115896		Non-RITS-BAF
	LY86		ENSG00000112799		protein_coding							PLD1		ENSG00000075651		Non-RITS-BAF
	MACC1		ENSG00000183742		protein_coding							PLOD2		ENSG00000152952		Non-RITS-BAF
	MACROD2		ENSG00000172264		protein_coding							PLXNA4		ENSG00000221866		Non-RITS-BAF
	MALRD1		ENSG00000204740		protein_coding							PMS2		ENSG00000122512		Non-RITS-BAF
	MAML2		ENSG00000184384		protein_coding							POC5		ENSG00000152359		Non-RITS-BAF
	MAN1A1		ENSG00000111885		protein_coding							POT1		ENSG00000128513		Non-RITS-BAF
	MAN1A2		ENSG00000198162		protein_coding							PPM1N		ENSG00000213889		Non-RITS-BAF
	MANEA		ENSG00000172469		protein_coding							PPP1R1C		ENSG00000150722		Non-RITS-BAF
	MAP2K5		ENSG00000137764		protein_coding							PRKACB		ENSG00000142875		Non-RITS-BAF
	MAP3K20		ENSG00000091436		protein_coding							PRKD1		ENSG00000184304		Non-RITS-BAF
	MAPRE2		ENSG00000166974		protein_coding							PRKG1		ENSG00000185532		Non-RITS-BAF
	MBD5		ENSG00000204406		protein_coding							PRPF40A		ENSG00000196504		Non-RITS-BAF
	MC4R		ENSG00000166603		protein_coding							PRR13		ENSG00000205352		Non-RITS-BAF
	MCTP1		ENSG00000175471		protein_coding							PRR16		ENSG00000184838		Non-RITS-BAF
	MDGA2		ENSG00000139915		protein_coding							PRSS23		ENSG00000150687		Non-RITS-BAF
	MED13L		ENSG00000123066		protein_coding							PRSS37		ENSG00000165076		Non-RITS-BAF
	METAP1D		ENSG00000172878		protein_coding							PSCA		ENSG00000167653		Non-RITS-BAF
	MGST1		ENSG00000008394		protein_coding							PSMD14		ENSG00000115233		Non-RITS-BAF
	MIDN		ENSG00000167470		protein_coding							PTGS2		ENSG00000073756		Non-RITS-BAF
	MINDY2		ENSG00000128923		protein_coding							PTPRD		ENSG00000282932		Non-RITS-BAF
	MIPOL1		ENSG00000151338		protein_coding							PTPRQ		ENSG00000139304		Non-RITS-BAF
	MLLT3		ENSG00000171843		protein_coding							PTPRT		ENSG00000196090		Non-RITS-BAF
	MMP20		ENSG00000137674		protein_coding							QSER1		ENSG00000060749		Non-RITS-BAF
	MMS22L		ENSG00000146263		protein_coding							RAB11B		ENSG00000185236		Non-RITS-BAF
	MPDZ		ENSG00000107186		protein_coding							RALGPS2		ENSG00000116191		Non-RITS-BAF
	MRE11		ENSG00000020922		protein_coding							RAP2A		ENSG00000125249		Non-RITS-BAF
	MRE11A		ENSG00000020922		protein_coding							RARRES2		ENSG00000106538		Non-RITS-BAF
	MRPL17		ENSG00000158042		protein_coding							RBMS3		ENSG00000144642		Non-RITS-BAF
	MSRB3		ENSG00000174099		protein_coding							RELL2		ENSG00000164620		Non-RITS-BAF
	MTHFD1L		ENSG00000120254		protein_coding							RERGL		ENSG00000111404		Non-RITS-BAF
	MTTP		ENSG00000138823		protein_coding							REV1		ENSG00000135945		Non-RITS-BAF
	MTX2		ENSG00000128654		protein_coding							RGS18		ENSG00000150681		Non-RITS-BAF
	MUSK		ENSG00000030304		protein_coding							RHOH		ENSG00000168421		Non-RITS-BAF
	MYT1L		ENSG00000186487		protein_coding							RIC1		ENSG00000107036		Non-RITS-BAF
	MYZAP		ENSG00000263155		protein_coding							RIMS2		ENSG00000176406		Non-RITS-BAF
	NAALADL2		ENSG00000177694		protein_coding							RNF103		ENSG00000239305		Non-RITS-BAF
	NAF1		ENSG00000145414		protein_coding							RNF115		ENSG00000265491		Non-RITS-BAF
	NALF1		ENSG00000204442		protein_coding							RNF182		ENSG00000180537		Non-RITS-BAF
	NAV3		ENSG00000067798		protein_coding							RNF19A		ENSG00000034677		Non-RITS-BAF
	NCAM2		ENSG00000154654		protein_coding							RNF217		ENSG00000146373		Non-RITS-BAF
	NCOA5		ENSG00000124160		protein_coding							ROBO1		ENSG00000169855		Non-RITS-BAF
	NDFIP2		ENSG00000102471		protein_coding							ROBO2		ENSG00000185008		Non-RITS-BAF
	NDST4		ENSG00000138653		protein_coding							ROR1		ENSG00000185483		Non-RITS-BAF
	NEDD9		ENSG00000111859		protein_coding							RPGRIP1L		ENSG00000103494		Non-RITS-BAF
	NEGR1		ENSG00000172260		protein_coding							RPL10L		ENSG00000165496		Non-RITS-BAF
	NELL1		ENSG00000165973		protein_coding							RPS6KB1		ENSG00000108443		Non-RITS-BAF
	NEO1		ENSG00000067141		protein_coding							RYR2		ENSG00000198626		Non-RITS-BAF
	NF1		ENSG00000196712		protein_coding							SCAF8		ENSG00000213079		Non-RITS-BAF
	NFAT5		ENSG00000102908		protein_coding							SCAPER		ENSG00000140386		Non-RITS-BAF
	NKAIN2		ENSG00000188580		protein_coding							SDK1		ENSG00000146555		Non-RITS-BAF
	NLGN1		ENSG00000169760		protein_coding							SEL1L3		ENSG00000091490		Non-RITS-BAF
	NME7		ENSG00000143156		protein_coding							SEMA3C		ENSG00000075223		Non-RITS-BAF
	NMNAT3		ENSG00000163864		protein_coding							SEMA3E		ENSG00000170381		Non-RITS-BAF
	NNT		ENSG00000112992		protein_coding							SEMA6D		ENSG00000137872		Non-RITS-BAF
	NOB1		ENSG00000141101		protein_coding							SEMA7A		ENSG00000288455		Non-RITS-BAF
	NOL4		ENSG00000101746		protein_coding							SERPINI2		ENSG00000114204		Non-RITS-BAF
	NOVA1		ENSG00000139910		protein_coding							SKAP1		ENSG00000141293		Non-RITS-BAF
	NR2F2		ENSG00000185551		protein_coding							SKOR1		ENSG00000188779		Non-RITS-BAF
	NR3C1		ENSG00000113580		protein_coding							SLC17A6		ENSG00000091664		Non-RITS-BAF
	NRG3		ENSG00000185737		protein_coding							SLC25A26		ENSG00000282739		Non-RITS-BAF
	NSUN3		ENSG00000178694		protein_coding							SLC25A40		ENSG00000075303		Non-RITS-BAF
	NUDT6		ENSG00000170917		protein_coding							SLC35F1		ENSG00000196376		Non-RITS-BAF
	NUP214		ENSG00000126883		protein_coding							SLC35F3		ENSG00000183780		Non-RITS-BAF
	OR2A12		ENSG00000284949		protein_coding							SLC35F4		ENSG00000151812		Non-RITS-BAF
	OR2L13		ENSG00000196071		protein_coding							SLC38A11		ENSG00000169507		Non-RITS-BAF
	OR4L1		ENSG00000176246		protein_coding							SLC40A1		ENSG00000138449		Non-RITS-BAF
	OR52L1		ENSG00000183313		protein_coding							SLC41A2		ENSG00000136052		Non-RITS-BAF
	OR5V1		ENSG00000243441		protein_coding							SLC4A10		ENSG00000144290		Non-RITS-BAF
	ORC5		ENSG00000164815		protein_coding							SLC5A10		ENSG00000154025		Non-RITS-BAF
	OSTF1		ENSG00000134996		protein_coding							SLC5A4		ENSG00000100191		Non-RITS-BAF
	P2RY12		ENSG00000169313		protein_coding							SLC7A11		ENSG00000151012		Non-RITS-BAF
	PACRG		ENSG00000112530		protein_coding							SLC8A1		ENSG00000183023		Non-RITS-BAF
	PAFAH1B1		ENSG00000007168		protein_coding							SLCO1C1		ENSG00000139155		Non-RITS-BAF
	PAG1		ENSG00000076641		protein_coding							SLIT2		ENSG00000145147		Non-RITS-BAF
	PCDH10		ENSG00000138650		protein_coding							SLITRK1		ENSG00000178235		Non-RITS-BAF
	PCDH15		ENSG00000150275		protein_coding							SLITRK6		ENSG00000184564		Non-RITS-BAF
	PCDH17		ENSG00000118946		protein_coding							SMURF2		ENSG00000108854		Non-RITS-BAF
	PCDH18		ENSG00000189184		protein_coding							SNORC		ENSG00000182600		Non-RITS-BAF
	PCDH9		ENSG00000184226		protein_coding							SNX11		ENSG00000002919		Non-RITS-BAF
	PCDHA1		ENSG00000204970		protein_coding							SORBS2		ENSG00000154556		Non-RITS-BAF
	PCDHA3		ENSG00000255408		protein_coding							SPAG16		ENSG00000144451		Non-RITS-BAF
	PCDHA4		ENSG00000204967		protein_coding							SPAG9		ENSG00000008294		Non-RITS-BAF
	PCED1B		ENSG00000179715		protein_coding							SPATA13		ENSG00000182957		Non-RITS-BAF
	PDCD10		ENSG00000114209		protein_coding							SPATA4		ENSG00000150628		Non-RITS-BAF
	PDGFC		ENSG00000145431		protein_coding							SPATA5		ENSG00000145375		Non-RITS-BAF
	PDS5B		ENSG00000083642		protein_coding							SPCS2		ENSG00000118363		Non-RITS-BAF
	PHACTR1		ENSG00000112137		protein_coding							SPHK1		ENSG00000176170		Non-RITS-BAF
	PHACTR2		ENSG00000112419		protein_coding							SPINK5		ENSG00000133710		Non-RITS-BAF
	PHF14		ENSG00000106443		protein_coding							SPO11		ENSG00000054796		Non-RITS-BAF
	PICALM		ENSG00000073921		protein_coding							SPOCK3		ENSG00000196104		Non-RITS-BAF
	PIK3C2G		ENSG00000139144		protein_coding							SPRED1		ENSG00000166068		Non-RITS-BAF
	PIK3CA		ENSG00000121879		protein_coding							SRGAP2C		ENSG00000171943		Non-RITS-BAF
	PIK3R1		ENSG00000145675		protein_coding							SSTR1		ENSG00000139874		Non-RITS-BAF
	PIP4K2A		ENSG00000150867		protein_coding							STIM2		ENSG00000109689		Non-RITS-BAF
	PJA2		ENSG00000198961		protein_coding							STK3		ENSG00000104375		Non-RITS-BAF
	PLA1A		ENSG00000144837		protein_coding							STK32A		ENSG00000169302		Non-RITS-BAF
	PLA2G4A		ENSG00000116711		protein_coding							STRA8		ENSG00000146857		Non-RITS-BAF
	PLCB1		ENSG00000182621		protein_coding							STRN3		ENSG00000196792		Non-RITS-BAF
	PLCH1		ENSG00000114805		protein_coding							STX11		ENSG00000135604		Non-RITS-BAF
	PLCL1		ENSG00000115896		protein_coding							STX7		ENSG00000079950		Non-RITS-BAF
	PLD1		ENSG00000075651		protein_coding							STXBP5		ENSG00000164506		Non-RITS-BAF
	PLOD2		ENSG00000152952		protein_coding							SUGCT		ENSG00000175600		Non-RITS-BAF
	PLXNA4		ENSG00000221866		protein_coding							SULF1		ENSG00000137573		Non-RITS-BAF
	PMS2		ENSG00000122512		protein_coding							SYDE2		ENSG00000097096		Non-RITS-BAF
	POC5		ENSG00000152359		protein_coding							TAAR2		ENSG00000146378		Non-RITS-BAF
	POT1		ENSG00000128513		protein_coding							TANC2		ENSG00000170921		Non-RITS-BAF
	PPARG		ENSG00000132170		protein_coding							TBC1D19		ENSG00000109680		Non-RITS-BAF
	PPM1N		ENSG00000213889		protein_coding							TBC1D32		ENSG00000146350		Non-RITS-BAF
	PPP1R1C		ENSG00000150722		protein_coding							TCERG1		ENSG00000113649		Non-RITS-BAF
	PPP4R2		ENSG00000163605		protein_coding							TECRL		ENSG00000205678		Non-RITS-BAF
	PRKACB		ENSG00000142875		protein_coding							TENM3		ENSG00000218336		Non-RITS-BAF
	PRKD1		ENSG00000184304		protein_coding							THSD4		ENSG00000187720		Non-RITS-BAF
	PRKG1		ENSG00000185532		protein_coding							TJP1		ENSG00000277401		Non-RITS-BAF
	PRMT6		ENSG00000198890		protein_coding							TJP2		ENSG00000119139		Non-RITS-BAF
	PRPF40A		ENSG00000196504		protein_coding							TLCD5		ENSG00000181264		Non-RITS-BAF
	PRR13		ENSG00000205352		protein_coding							TMEM131		ENSG00000075568		Non-RITS-BAF
	PRR16		ENSG00000184838		protein_coding							TMEM135		ENSG00000166575		Non-RITS-BAF
	PRSS23		ENSG00000150687		protein_coding							TMEM33		ENSG00000109133		Non-RITS-BAF
	PRSS37		ENSG00000165076		protein_coding							TMEM38B		ENSG00000095209		Non-RITS-BAF
	PSCA		ENSG00000167653		protein_coding							TMEM59L		ENSG00000105696		Non-RITS-BAF
	PSMD14		ENSG00000115233		protein_coding							TMEM65		ENSG00000164983		Non-RITS-BAF
	PTGS2		ENSG00000073756		protein_coding							TMEM74		ENSG00000164841		Non-RITS-BAF
	PTPRD		ENSG00000282932		protein_coding							TMTC1		ENSG00000133687		Non-RITS-BAF
	PTPRQ		ENSG00000139304		protein_coding							TMTC2		ENSG00000179104		Non-RITS-BAF
	PTPRT		ENSG00000196090		protein_coding							TMX4		ENSG00000125827		Non-RITS-BAF
	QSER1		ENSG00000060749		protein_coding							TNFAIP6		ENSG00000123610		Non-RITS-BAF
	RAB11B		ENSG00000185236		protein_coding							TNIP3		ENSG00000050730		Non-RITS-BAF
	RALGPS2		ENSG00000116191		protein_coding							TNKS		ENSG00000173273		Non-RITS-BAF
	RAP2A		ENSG00000125249		protein_coding							TOM1L1		ENSG00000141198		Non-RITS-BAF
	RARRES2		ENSG00000106538		protein_coding							TPK1		ENSG00000196511		Non-RITS-BAF
	RB1		ENSG00000139687		protein_coding							TRAPPC9		ENSG00000167632		Non-RITS-BAF
	RBBP8		ENSG00000101773		protein_coding							TRERF1		ENSG00000124496		Non-RITS-BAF
	RBMS3		ENSG00000144642		protein_coding							TRIM31		ENSG00000224168		Non-RITS-BAF
	REL		ENSG00000162924		protein_coding							TRIM40		ENSG00000172524		Non-RITS-BAF
	RELL2		ENSG00000164620		protein_coding							TRPC4		ENSG00000133107		Non-RITS-BAF
	RERGL		ENSG00000111404		protein_coding							TRPM7		ENSG00000092439		Non-RITS-BAF
	REST		ENSG00000084093		protein_coding							TRUB2		ENSG00000167112		Non-RITS-BAF
	REV1		ENSG00000135945		protein_coding							TSPAN2		ENSG00000134198		Non-RITS-BAF
	RGS18		ENSG00000150681		protein_coding							TSPAN8		ENSG00000127324		Non-RITS-BAF
	RHOH		ENSG00000168421		protein_coding							TTC6		ENSG00000139865		Non-RITS-BAF
	RIC1		ENSG00000107036		protein_coding							TTLL11		ENSG00000175764		Non-RITS-BAF
	RIMS2		ENSG00000176406		protein_coding							TXNDC8		ENSG00000204193		Non-RITS-BAF
	RNF103		ENSG00000239305		protein_coding							TYW1		ENSG00000198874		Non-RITS-BAF
	RNF115		ENSG00000265491		protein_coding							UBA6		ENSG00000033178		Non-RITS-BAF
	RNF182		ENSG00000180537		protein_coding							UBXN2B		ENSG00000215114		Non-RITS-BAF
	RNF19A		ENSG00000034677		protein_coding							UFL1		ENSG00000014123		Non-RITS-BAF
	RNF217		ENSG00000146373		protein_coding							UHMK1		ENSG00000152332		Non-RITS-BAF
	ROBO1		ENSG00000169855		protein_coding							ULK4		ENSG00000168038		Non-RITS-BAF
	ROBO2		ENSG00000185008		protein_coding							UMAD1		ENSG00000219545		Non-RITS-BAF
	ROR1		ENSG00000185483		protein_coding							UNC13C		ENSG00000137766		Non-RITS-BAF
	RPGRIP1L		ENSG00000103494		protein_coding							UNC5C		ENSG00000182168		Non-RITS-BAF
	RPL10L		ENSG00000165496		protein_coding							USH2A		ENSG00000042781		Non-RITS-BAF
	RPS6KB1		ENSG00000108443		protein_coding							USP45		ENSG00000123552		Non-RITS-BAF
	RYR2		ENSG00000198626		protein_coding							USP47		ENSG00000170242		Non-RITS-BAF
	SCAF8		ENSG00000213079		protein_coding							VAT1		ENSG00000108828		Non-RITS-BAF
	SCAPER		ENSG00000140386		protein_coding							VMP1		ENSG00000062716		Non-RITS-BAF
	SDK1		ENSG00000146555		protein_coding							VPS13A		ENSG00000197969		Non-RITS-BAF
	SEL1L3		ENSG00000091490		protein_coding							VPS13B		ENSG00000132549		Non-RITS-BAF
	SEMA3C		ENSG00000075223		protein_coding							VWDE		ENSG00000146530		Non-RITS-BAF
	SEMA3E		ENSG00000170381		protein_coding							WDR35		ENSG00000118965		Non-RITS-BAF
	SEMA6D		ENSG00000137872		protein_coding							WDR49		ENSG00000174776		Non-RITS-BAF
	SEMA7A		ENSG00000288455		protein_coding							WDR72		ENSG00000166415		Non-RITS-BAF
	SERPINI2		ENSG00000114204		protein_coding							XPO4		ENSG00000132953		Non-RITS-BAF
	SKAP1		ENSG00000141293		protein_coding							XPR1		ENSG00000143324		Non-RITS-BAF
	SKOR1		ENSG00000188779		protein_coding							ZBTB20		ENSG00000181722		Non-RITS-BAF
	SLC17A6		ENSG00000091664		protein_coding							ZDHHC21		ENSG00000175893		Non-RITS-BAF
	SLC25A26		ENSG00000282739		protein_coding							ZDHHC4		ENSG00000136247		Non-RITS-BAF
	SLC25A40		ENSG00000075303		protein_coding							ZDHHC6		ENSG00000023041		Non-RITS-BAF
	SLC30A9		ENSG00000014824		protein_coding							ZFAND6		ENSG00000086666		Non-RITS-BAF
	SLC35F1		ENSG00000196376		protein_coding							ZNF148		ENSG00000163848		Non-RITS-BAF
	SLC35F3		ENSG00000183780		protein_coding							ZNF280D		ENSG00000137871		Non-RITS-BAF
	SLC35F4		ENSG00000151812		protein_coding							ZNF292		ENSG00000188994		Non-RITS-BAF
	SLC38A11		ENSG00000169507		protein_coding							ZNF385B		ENSG00000144331		Non-RITS-BAF
	SLC40A1		ENSG00000138449		protein_coding							ZNF521		ENSG00000198795		Non-RITS-BAF
	SLC41A2		ENSG00000136052		protein_coding							ZNF644		ENSG00000122482		Non-RITS-BAF
	SLC4A10		ENSG00000144290		protein_coding							ZNF804A		ENSG00000170396		Non-RITS-BAF
	SLC5A10		ENSG00000154025		protein_coding							ZNF804B		ENSG00000182348		Non-RITS-BAF
	SLC5A4		ENSG00000100191		protein_coding							ZNF98		ENSG00000197360		Non-RITS-BAF
	SLC7A11		ENSG00000151012		protein_coding							ZPLD1		ENSG00000170044		Non-RITS-BAF
	SLC8A1		ENSG00000183023		protein_coding							ZWINT		ENSG00000122952		Non-RITS-BAF
	SLCO1C1		ENSG00000139155		protein_coding							ZYG11A		ENSG00000203995		Non-RITS-BAF
	SLIT2		ENSG00000145147		protein_coding							ZYG11B		ENSG00000162378		Non-RITS-BAF
	SLITRK1		ENSG00000178235		protein_coding
	SLITRK6		ENSG00000184564		protein_coding
	SMARCAD1		ENSG00000163104		protein_coding
	SMURF2		ENSG00000108854		protein_coding
	SMYD5		ENSG00000135632		protein_coding
	SNORC		ENSG00000182600		protein_coding
	SNX11		ENSG00000002919		protein_coding
	SORBS2		ENSG00000154556		protein_coding
	SOX5		ENSG00000134532		protein_coding
	SPAG16		ENSG00000144451		protein_coding
	SPAG9		ENSG00000008294		protein_coding
	SPATA13		ENSG00000182957		protein_coding
	SPATA4		ENSG00000150628		protein_coding
	SPATA5		ENSG00000145375		protein_coding
	SPCS2		ENSG00000118363		protein_coding
	SPHK1		ENSG00000176170		protein_coding
	SPINK5		ENSG00000133710		protein_coding
	SPO11		ENSG00000054796		protein_coding
	SPOCK3		ENSG00000196104		protein_coding
	SPRED1		ENSG00000166068		protein_coding
	SPRTN		ENSG00000010072		protein_coding
	SRGAP2C		ENSG00000171943		protein_coding
	SSTR1		ENSG00000139874		protein_coding
	STAG1		ENSG00000118007		protein_coding
	STIM2		ENSG00000109689		protein_coding
	STK3		ENSG00000104375		protein_coding
	STK32A		ENSG00000169302		protein_coding
	STRA8		ENSG00000146857		protein_coding
	STRN3		ENSG00000196792		protein_coding
	STX11		ENSG00000135604		protein_coding
	STX7		ENSG00000079950		protein_coding
	STXBP5		ENSG00000164506		protein_coding
	SUGCT		ENSG00000175600		protein_coding
	SULF1		ENSG00000137573		protein_coding
	SUPT3H		ENSG00000196284		protein_coding
	SYCP1		ENSG00000198765		protein_coding
	SYDE2		ENSG00000097096		protein_coding
	TAAR2		ENSG00000146378		protein_coding
	TANC2		ENSG00000170921		protein_coding
	TASOR2		ENSG00000108021		protein_coding
	TBC1D19		ENSG00000109680		protein_coding
	TBC1D32		ENSG00000146350		protein_coding
	TCERG1		ENSG00000113649		protein_coding
	TCF12		ENSG00000140262		protein_coding
	TECRL		ENSG00000205678		protein_coding
	TENM3		ENSG00000218336		protein_coding
	THRB		ENSG00000151090		protein_coding
	THSD4		ENSG00000187720		protein_coding
	TJP1		ENSG00000277401		protein_coding
	TJP2		ENSG00000119139		protein_coding
	TLCD5		ENSG00000181264		protein_coding
	TMEM131		ENSG00000075568		protein_coding
	TMEM135		ENSG00000166575		protein_coding
	TMEM33		ENSG00000109133		protein_coding
	TMEM38B		ENSG00000095209		protein_coding
	TMEM59L		ENSG00000105696		protein_coding
	TMEM65		ENSG00000164983		protein_coding
	TMEM74		ENSG00000164841		protein_coding
	TMTC1		ENSG00000133687		protein_coding
	TMTC2		ENSG00000179104		protein_coding
	TMX4		ENSG00000125827		protein_coding
	TNFAIP6		ENSG00000123610		protein_coding
	TNIP3		ENSG00000050730		protein_coding
	TNKS		ENSG00000173273		protein_coding
	TOM1L1		ENSG00000141198		protein_coding
	TOX3		ENSG00000103460		protein_coding
	TPK1		ENSG00000196511		protein_coding
	TRAPPC9		ENSG00000167632		protein_coding
	TRERF1		ENSG00000124496		protein_coding
	TRIM31		ENSG00000224168		protein_coding
	TRIM40		ENSG00000172524		protein_coding
	TRPC4		ENSG00000133107		protein_coding
	TRPM7		ENSG00000092439		protein_coding
	TRPS1		ENSG00000104447		protein_coding
	TRUB2		ENSG00000167112		protein_coding
	TSPAN2		ENSG00000134198		protein_coding
	TSPAN8		ENSG00000127324		protein_coding
	TTC6		ENSG00000139865		protein_coding
	TTLL11		ENSG00000175764		protein_coding
	TXNDC8		ENSG00000204193		protein_coding
	TYW1		ENSG00000198874		protein_coding
	UBA6		ENSG00000033178		protein_coding
	UBXN2B		ENSG00000215114		protein_coding
	UFL1		ENSG00000014123		protein_coding
	UHMK1		ENSG00000152332		protein_coding
	ULK4		ENSG00000168038		protein_coding
	UMAD1		ENSG00000219545		protein_coding
	UNC13C		ENSG00000137766		protein_coding
	UNC5C		ENSG00000182168		protein_coding
	URI1		ENSG00000105176		protein_coding
	USH2A		ENSG00000042781		protein_coding
	USP15		ENSG00000135655		protein_coding
	USP45		ENSG00000123552		protein_coding
	USP47		ENSG00000170242		protein_coding
	VAT1		ENSG00000108828		protein_coding
	VMP1		ENSG00000062716		protein_coding
	VPS13A		ENSG00000197969		protein_coding
	VPS13B		ENSG00000132549		protein_coding
	VWDE		ENSG00000146530		protein_coding
	WDR35		ENSG00000118965		protein_coding
	WDR49		ENSG00000174776		protein_coding
	WDR72		ENSG00000166415		protein_coding
	WRN		ENSG00000165392		protein_coding
	XPO4		ENSG00000132953		protein_coding
	XPR1		ENSG00000143324		protein_coding
	ZBTB20		ENSG00000181722		protein_coding
	ZDHHC21		ENSG00000175893		protein_coding
	ZDHHC4		ENSG00000136247		protein_coding
	ZDHHC6		ENSG00000023041		protein_coding
	ZFAND6		ENSG00000086666		protein_coding
	ZFPM2		ENSG00000169946		protein_coding
	ZNF148		ENSG00000163848		protein_coding
	ZNF280D		ENSG00000137871		protein_coding
	ZNF292		ENSG00000188994		protein_coding
	ZNF385B		ENSG00000144331		protein_coding
	ZNF521		ENSG00000198795		protein_coding
	ZNF644		ENSG00000122482		protein_coding
	ZNF804A		ENSG00000170396		protein_coding
	ZNF804B		ENSG00000182348		protein_coding
	ZNF98		ENSG00000197360		protein_coding
	ZPLD1		ENSG00000170044		protein_coding
	ZWINT		ENSG00000122952		protein_coding
	ZYG11A		ENSG00000203995		protein_coding
	ZYG11B		ENSG00000162378		protein_coding
	RNA5SP182		ENSG00000251873		rRNA_pseudogene
	RNA5SP356		ENSG00000251781		rRNA_pseudogene
	RNA5SP73		ENSG00000252553		rRNA_pseudogene
	ENSG00000202283		ENSG00000202283		snoRNA
	ENSG00000212229		ENSG00000212229		snoRNA
	ENSG00000238694		ENSG00000238694		snoRNA
	ENSG00000251838		ENSG00000251838		snoRNA
	ENSG00000252337		ENSG00000252337		snoRNA
	SNORA63		ENSG00000202449		snoRNA
	U3		ENSG00000277205		snoRNA
	U8		ENSG00000212249		snoRNA
	RN7SKP106		ENSG00000222764		snRNA
	RN7SKP117		ENSG00000276134		snRNA
	RN7SKP122		ENSG00000251732		snRNA
	RN7SKP156		ENSG00000222240		snRNA
	RN7SKP172		ENSG00000223273		snRNA
	RN7SKP207		ENSG00000223136		snRNA
	RNA5SP112		na		snRNA
	RNU1-45P		ENSG00000253000		snRNA
	RNU1-46P		ENSG00000207154		snRNA
	RNU2-3P		ENSG00000222076		snRNA
	RNU2-40P		ENSG00000222765		snRNA
	RNU2-8P		ENSG00000222659		snRNA
	RNU4-37P		ENSG00000222146		snRNA
	RNU6-1012P		ENSG00000252415		snRNA
	RNU6-1163P		ENSG00000201386		snRNA
	RNU6-443P		na		snRNA
	RNU6-475P		ENSG00000251882		snRNA
	RNU6-54P		ENSG00000202433		snRNA
	RNU6-552P		ENSG00000199739		snRNA
	RNU6-627P		ENSG00000200902		snRNA
	RNU6-699P		ENSG00000252890		snRNA
	RNU6-718P		na		snRNA
	RNU6-727P		ENSG00000200462		snRNA
	RNU6-72P		ENSG00000207012		snRNA
	RNU6-75P		ENSG00000251753		snRNA
	RNU6-783P		ENSG00000252519		snRNA
	RNU6-99P		ENSG00000201591		snRNA
	RNU6ATAC13P		ENSG00000251961		snRNA
	RNU7-196P		ENSG00000238913		snRNA
	RNU7-53P		ENSG00000252514		snRNA
	SNOU13		na		snRNA
	TRAV13-2		ENSG00000211791		TR_V_gene
	TRAV6		ENSG00000211780		TR_V_gene
	GVINP1		ENSG00000254838		transcribed_unprocessed_pseudogene
	OR11H5P		ENSG00000258625		transcribed_unprocessed_pseudogene
	PMS2CL		ENSG00000187953		transcribed_unprocessed_pseudogene
	DPY19L1P1		ENSG00000229358		unprocessed_pseudogene
	OR10U1P		ENSG00000227423		unprocessed_pseudogene
	SNR65		ENSG00000253036		na

## Sheet: S3a
Table S3a. Test results for enrichment of ASD-SVs in heterochromatin
			acen		gneg		gpos100		gpos75		gpos50		gpos25		gvar
	Exp		11.18		1160.98		373.97		341.39		360.96		209.95		9.33
	Obs		20		1052		491		373		316		203		11
	Ratio Obs/Exp		1.78891		0.906131		1.31294		1.09259		0.875443		0.966897		1.17899
	p-value		0.00834371		0.00138187		1.43307e-09		0.0871181		0.0179598		0.631474		0.584562

## Sheet: S3b
Table S3b. Test results for enrichment of ASD-SVs in heterochromatin
	GEO Accession		Tissue		Histone Mark
	GSM772959		Angular Gyrus		H3K4me3
	GSM772829		Anterior Caudate		H3K4me3
	GSM669905		Cingulate Gyrus		H3K4me3
	GSM621457		Fetal Brain		H3K4me3
	GSM706999		Germinal Matrix		H3K4me3
	GSM670022		Hippocampus		H3K4me3
	GSM669992		Interior Temporal Lobe		H3K4me3
	GSM670016		Mid Frontal Lobe		H3K4me3
	GSM670038		Substantia Nigra		H3K4me3
	GSM772983		Angular Gyrus		H3K27me3
	GSM772827		Anterior Caudate		H3K27me3
	GSM772989		Cingulate Gyrus		H3K27me3
	GSM916061		Fetal Brain		H3K27me3
	GSM707001		Germinal Matrix		H3K27me3
	GSM669913		Hippocampus		H3K27me3
	GSM772772		Interior Temporal Lobe		H3K27me3
	GSM772833		Mid Frontal Lobe		H3K27me3
	GSM772937		Substantia Nigra		H3K27me3
	GSM772960		Angular Gyrus		H3K9me3
	GSM772831		Anterior Cuadate		H3K9me3
	GSM916023		Cinglute Gyrus		H3K9me3
	GSM806944		Fetal Brain		H3K9me3
	GSM707000		Germinal Matrix		H3K9me3
	GSM670001		Hippocampus		H3K9me3
	GSM772994		Inferior Temporal		H3K9me3
	GSM669965		Mid_Fontal		H3K9me3
	GSM669973		Substantia Nigra		H3K9me3

## Sheet: S4
Test results for enrichment of ASD-SVs in RepeatMask
	Class		Obs		Exp		p-value		Obs/Exp
	Satellite		8		2.03		2.78809e-05		3.94089
	Simple_repeat		714		615.68		7.4183e-05		1.15969
	LINE		2833		2648.77		0.00034408		1.06955
	DNA		676		592.47		0.000599811		1.14099
	snRNA		8		2.6		0.00081122		3.07692
	SINE		3173		3326.8		0.00766436		0.953769
	LTR		781		722.07		0.0283044		1.08161
	Low_complexity		193		189.69		0.810075		1.01745

## Sheet: S5
Test results for enrichment of ASD-SVs among different categories within RepeatMask
		Element		Class		Obs		Exp		p-vlaue		Obs/Exp
		MER97a		DNA		7		0.44		4.61998e-23		15.9091
		Charlie20a		DNA		7		1.45		4.04563e-06		4.82759
		Tigger4		DNA		10		2.51		2.27138e-06		3.98406
		Zaphod3		DNA		9		2.37		1.65747e-05		3.79747
		Tigger3c		DNA		13		4.19		1.67767e-05		3.10263
		L1PA12		LINE		16		2.26		6.26188e-20		7.07965
		L1PA8A		LINE		10		3.07		7.64835e-05		3.25733
		L1M4a1		LINE		16		5.11		1.45403e-06		3.13112
		L1PB2		LINE		13		4.55		7.4505e-05		2.85714
		L1MA8		LINE		40		16.66		1.07625e-08		2.40096
		L1PB1		LINE		37		16.7		6.78219e-07		2.21557
		L1M5		LINE		150		89.48		1.57551e-10		1.67635
		HUERS-P3b-int		LTR		6		0.78		3.411e-09		7.69231
		LTR83		LTR		8		1.47		7.21018e-08		5.44218
		MER4B-int		LTR		7		1.58		1.61843e-05		4.43038
		MER4-int		LTR		10		2.45		1.41048e-06		4.08163
		MER21B		LTR		15		5.43		4.01039e-05		2.76243
		MamRep1151		LTR		11		2.19		2.62875e-09		5.02283
		ALR/Alpha		Satellite		8		2.03		2.78809e-05		3.94089
		(TA)n		Simple_repeat		100		52.15		3.44786e-11		1.91755
		(AT)n		Simple_repeat		90		55.89		5.05183e-06		1.61031
		MIRb		SINE		367		485.88		6.92246e-08		0.755331
		L2a		LINE		269		362.09		9.97689e-07		0.742909
		L2c		LINE		215		300.22		8.72652e-07		0.716141
		L2b		LINE		141		216.54		2.84504e-07		0.65115
		MIR3		SINE		118		190.25		1.6222e-07		0.620237

## Sheet: S6
Test results for enrichment of ASD-SVs in eQTLs from GTEx, ORegAnno, and CpG databases
	Feature		Exp		Obs		Obs/Exp		p-value
	CpG Sites		96.79		90		0.929848		0.490089
	ORegAnnoSites		3719.21		3149		0.846685		8.76858e-21
	ORegAnnoGenes		729.73		637		0.872926		0.000597545
	eQTL		467.2		662		1.41695		2.01707e-19

## Sheet: S7
Test results for enrichment of ASD-SVs in GTEx by tissue
	Tissue		Obs		Exp		Obs		Exp		p-value		Obs/Exp
	Adipose
	Adipose_Subcutaneous		20		16.9
	Adipose_Visceral_Omentum		23		12.94		43		29.84		0.0159915		1.44102
	Adrenal_Gland		9		7.27		9		7.27		0.521119		1.23796
	Artery
	Artery_Aorta		16		12.83
	Artery_Coronary		10		5.98
	Artery_Tibial		22		17.52		48		36.33		0.0528498		1.32122
	Brain
	Brain_Amygdala		6		2.77
	Brain_Anterior_cingulate_cortex_BA24		5		4.32
	Brain_Caudate_basal_ganglia		9		7.27
	Brain_Cerebellar_Hemisphere		12		9.11
	Brain_Cerebellum		20		11.21
	Brain_Cortex		11		8.23
	Brain_Frontal_Cortex_BA9		11		6.43
	Brain_Hippocampus		6		4.36
	Brain_Hypothalamus		7		4.2
	Brain_Nucleus_accumbens_basal_ganglia		10		7.44
	Brain_Putamen_basal_ganglia		8		5.97
	Brain_Spinal_cord_cervical_c-1		6		3.36
	Brain_Substantia_nigra		6		2.66		117		77.33		6.44742e-06		1.513
	Breast_Mammary_Tissue		18		10.1						0.012926		1.78218
	Colon
	Colon_Sigmoid		13		10.47
	Colon_Transverse		16		10.98		29		21.45		0.103065		1.35198
	Esophagus
	Esophagus_Gastroesophageal_Junction		15		10.6
	Esophagus_Mucosa		15		15.36
	Esophagus_Muscularis		21		15.31		51		41.27		0.129876		1.23576
	Heart
	Heart_Atrial_Appendage		16		10.96
	Heart_Left_Ventricle		16		9.93		32		20.89		0.0150665		1.53183
	Liver		11		5.12
	Lung		27		14.61		27		14.61		0.00118902		1.84805
	Muscle_Skeletal		21		15.66		21		15.66		0.177204		1.341
	Nerve_Tibial		26		18.27		26		18.27		0.0705341		1.4231
	Pancreas		14		9.72		14		9.72		0.169811		1.44033
	Pituitary		13		8.19		13		8.19		0.0928115		1.5873
	Prostate		11		6.14		11		6.14		0.0498398		1.79153
	Skin
	Skin_Not_Sun_Exposed_Suprapubic		21		16.68
	Skin_Sun_Exposed_Lower_leg		25		19.28		46		35.96		0.0940788		1.2792
	Spleen		16		9.62		16		9.62		0.0396867		1.6632
	Stomach		13		8.22		13		8.22		0.0954714		1.58151
	Testis		20		15.88		20		15.88		0.30119		1.25945
	Thyroid		28		19.57		28		19.57		0.0567019		1.43076
	Whole_Blood		24		13.81		24		13.81		0.00610547		1.73787

[truncated: 9 more sheets: S8, S9, S10a, S10b, S10c, S11, S12, S13, S14]
